# Supplementary material for: Systems Level Analysis and Identification of Pathways and Key Genes Associated with Delirium
Source: Genes (Basel). 2020 Oct 19;11(10):1225. doi: 10.3390/genes11101225 (PMC7590056; doi:10.3390/genes11101225)
Supplement: Supplementary file 1 [file genes-11-01225-s001.zip]

Archive with 4 entries (4 files):
- Table S3.xls
- Table S4.xlsx
- Table S1.xlsx
- Table S2.xlsx
