# Supplementary material for: Systems Level Analysis and Identification of Pathways and Key Genes Associated with Delirium
Source: Genes (Basel). 2020 Oct 19;11(10):1225. doi: 10.3390/genes11101225 (PMC7590056; doi:10.3390/genes11101225)
Supplement: Supplementary file 1 [file genes-11-01225-s001.zip › Table S3.xls]

## Sheet: GO_term_List
GO term
Module	ID	Description	GeneRatio	BgRatio	pvalue	p.adjust	qvalue	geneID	Count
M1	GO:0001664	G protein-coupled receptor binding	20/63	274/17632	2.49268e-21	6.28154e-19	4.19819e-19	ADRB1/AVP/EDN1/ADORA2A/CALCA/CCL2/GNAS/CRH/CXCL2/NPY/CCL5/TAC1/CXCL8/DRD3/AGT/GAL/POMC/ADORA1/GNAI2/CXCL1	20
M1	GO:0030594	neurotransmitter receptor activity	15/63	117/17632	7.89231e-20	9.94431e-18	6.64616e-18	ADRB1/GRIA2/CHRM1/HRH2/HRH1/HTR2C/HTR2A/GABRB2/CHRM4/DRD1/DRD3/OPRM1/ADORA1/HTR1A/DRD2	15
M1	GO:0048018	receptor ligand activity	21/63	478/17632	7.77944e-18	6.53473e-16	4.3674e-16	PDYN/AVP/EDN1/TTR/CALCA/IL1B/CCL2/INHBE/CRH/CXCL2/NPY/CCL5/PENK/CXCL8/IL12A/AGT/GAL/TRH/POMC/CXCL1/LHB	21
M1	GO:0005179	hormone activity	13/63	121/17632	3.03348e-16	1.91109e-14	1.27726e-14	AVP/EDN1/TTR/CALCA/INHBE/CRH/NPY/PENK/AGT/GAL/TRH/POMC/LHB	13
M1	GO:0008227	G protein-coupled amine receptor activity	10/63	59/17632	8.79541e-15	4.43289e-13	2.96267e-13	ADRB1/CHRM1/HRH2/HRH1/HTR2C/HTR2A/CHRM4/DRD3/HTR1A/DRD2	10
M1	GO:0099528	G protein-coupled neurotransmitter receptor activity	9/63	41/17632	1.67569e-14	7.03789e-13	4.70368e-13	ADRB1/CHRM1/HRH2/HRH1/HTR2C/HTR2A/CHRM4/OPRM1/HTR1A	9
M1	GO:0071855	neuropeptide receptor binding	7/63	29/17632	7.73597e-12	2.78495e-10	1.86129e-10	EDN1/GNAS/CRH/NPY/TAC1/GAL/POMC	7
M1	GO:0004993	G protein-coupled serotonin receptor activity	7/63	34/17632	2.62953e-11	7.36268e-10	4.92076e-10	CHRM1/HRH2/HRH1/HTR2C/HTR2A/CHRM4/HTR1A	7
M1	GO:0099589	serotonin receptor activity	7/63	34/17632	2.62953e-11	7.36268e-10	4.92076e-10	CHRM1/HRH2/HRH1/HTR2C/HTR2A/CHRM4/HTR1A	7
M1	GO:0070405	ammonium ion binding	8/63	74/17632	2.10051e-10	5.29329e-09	3.53771e-09	HTR2C/HTR2A/SLC6A3/DRD1/DRD3/HTR1A/ACHE/DRD2	8
M1	GO:1901338	catecholamine binding	5/63	20/17632	7.36825e-09	1.688e-07	1.12815e-07	ADRB1/SLC6A3/DRD1/DRD3/DRD2	5
M1	GO:0005184	neuropeptide hormone activity	5/63	28/17632	4.56932e-08	9.59556e-07	6.41308e-07	AVP/CRH/NPY/PENK/GAL	5
M1	GO:0005125	cytokine activity	9/63	219/17632	7.89835e-08	1.53106e-06	1.02327e-06	EDN1/IL1B/CCL2/INHBE/CXCL2/CCL5/CXCL8/IL12A/CXCL1	9
M1	GO:0035240	dopamine binding	4/63	13/17632	1.03272e-07	1.8589e-06	1.24237e-06	SLC6A3/DRD1/DRD3/DRD2	4
M1	GO:0008009	chemokine activity	5/63	49/17632	8.36939e-07	1.40606e-05	9.39721e-06	CCL2/CXCL2/CCL5/CXCL8/CXCL1	5
M1	GO:0042379	chemokine receptor binding	5/63	66/17632	3.74386e-06	5.89657e-05	3.9409e-05	CCL2/CXCL2/CCL5/CXCL8/CXCL1	5
M1	GO:0004952	dopamine neurotransmitter receptor activity	3/63	10/17632	5.12443e-06	6.79661e-05	4.54243e-05	DRD1/DRD3/DRD2	3
M1	GO:0043176	amine binding	3/63	10/17632	5.12443e-06	6.79661e-05	4.54243e-05	HTR2C/HTR2A/HTR1A	3
M1	GO:0051378	serotonin binding	3/63	10/17632	5.12443e-06	6.79661e-05	4.54243e-05	HTR2C/HTR2A/HTR1A	3
M1	GO:0005126	cytokine receptor binding	8/63	281/17632	6.82818e-06	8.6035e-05	5.75004e-05	IL1B/CCL2/INHBE/CXCL2/CCL5/CXCL8/IL12A/CXCL1	8
M1	GO:0004935	adrenergic receptor activity	3/63	17/17632	2.85242e-05	0.00034229	0.000228765	ADRB1/DRD3/DRD2	3
M1	GO:0042165	neurotransmitter binding	4/63	55/17632	4.40243e-05	0.000504279	0.000337028	HTR2C/HTR2A/HTR1A/ACHE	4
M1	GO:0031683	G-protein beta/gamma-subunit complex binding	3/63	20/17632	4.74553e-05	0.000519945	0.000347499	GNAS/ADORA1/GNAI2	3
M1	GO:0001965	G-protein alpha-subunit binding	3/63	21/17632	5.52235e-05	0.000579847	0.000387534	HTR2A/DRD1/OPRM1	3
M1	GO:0042923	neuropeptide binding	3/63	24/17632	8.33991e-05	0.000840662	0.000561846	OPRD1/OPRM1/OPRK1	3
M1	GO:0004435	phosphatidylinositol phospholipase C activity	3/63	26/17632	0.000106588	0.00103309	0.000690451	PLCB1/CHRM1/CCL5	3
M1	GO:0004629	phospholipase C activity	3/63	28/17632	0.000133619	0.00124711	0.000833489	PLCB1/CHRM1/CCL5	3
M1	GO:0099529	neurotransmitter receptor activity involved in regulation of postsynaptic membrane potential	3/63	45/17632	0.000554262	0.00498836	0.00333391	ADRB1/CHRM1/GABRB2	3
M1	GO:0098960	postsynaptic neurotransmitter receptor activity	3/63	47/17632	0.000630147	0.00547576	0.00365965	ADRB1/CHRM1/GABRB2	3
M1	GO:0035254	glutamate receptor binding	3/63	48/17632	0.00067045	0.00563178	0.00376393	ADORA2A/GNAS/DRD2	3
M1	GO:0005159	insulin-like growth factor receptor binding	2/63	16/17632	0.00145988	0.0118674	0.00793142	REN/GNAS	2
M1	GO:0050780	dopamine receptor binding	2/63	17/17632	0.00165072	0.0129995	0.00868803	GNAS/DRD3	2
M1	GO:0008528	G protein-coupled peptide receptor activity	4/63	145/17632	0.00179435	0.0137023	0.00915778	OPRD1/OPRM1/GAL/OPRK1	4
M1	GO:0031690	adrenergic receptor binding	2/63	19/17632	0.00206602	0.0149791	0.0100111	ADRB1/GNAS	2
M1	GO:0001653	peptide receptor activity	4/63	151/17632	0.00208043	0.0149791	0.0100111	OPRD1/OPRM1/GAL/OPRK1	4
M1	GO:0051428	peptide hormone receptor binding	2/63	21/17632	0.00252557	0.017679	0.0118155	GNAS/CRH	2
M1	GO:0008083	growth factor activity	4/63	166/17632	0.00293081	0.0195704	0.0130797	INHBE/IL12A/AGT/CXCL1	4
M1	GO:0015464	acetylcholine receptor activity	2/63	23/17632	0.00302876	0.0195704	0.0130797	CHRM1/CHRM4	2
M1	GO:0033612	receptor serine/threonine kinase binding	2/63	23/17632	0.00302876	0.0195704	0.0130797	OPRD1/OPRK1	2
M1	GO:0042277	peptide binding	5/63	285/17632	0.00348576	0.0214497	0.0143357	GRIA2/OPRD1/OPRM1/OPRK1/ACHE	5
M1	GO:0004866	endopeptidase inhibitor activity	4/63	175/17632	0.00354137	0.0214497	0.0143357	APP/AVP/AGT/SERPINA3	4
M1	GO:0035586	purinergic receptor activity	2/63	25/17632	0.00357495	0.0214497	0.0143357	ADORA2A/ADORA1	2
M1	GO:0030414	peptidase inhibitor activity	4/63	182/17632	0.00407228	0.0233158	0.0155828	APP/AVP/AGT/SERPINA3	4
M1	GO:0061135	endopeptidase regulator activity	4/63	182/17632	0.00407228	0.0233158	0.0155828	APP/AVP/AGT/SERPINA3	4
M1	GO:0005328	neurotransmitter:sodium symporter activity	2/63	27/17632	0.00416353	0.0233158	0.0155828	SLC6A3/SLC1A1	2
M1	GO:0008081	phosphoric diester hydrolase activity	3/63	93/17632	0.00448814	0.0245872	0.0164326	PLCB1/CHRM1/CCL5	3
M1	GO:0004867	serine-type endopeptidase inhibitor activity	3/63	95/17632	0.00476316	0.0255387	0.0170684	APP/AGT/SERPINA3	3
M1	GO:0015175	neutral amino acid transmembrane transporter activity	2/63	30/17632	0.00512454	0.0269038	0.0179808	SLC3A2/SLC1A1	2
M1	GO:0004620	phospholipase activity	3/63	99/17632	0.00534329	0.0274798	0.0183658	PLCB1/CHRM1/CCL5	3
M1	GO:0015108	chloride transmembrane transporter activity	3/63	100/17632	0.00549466	0.0276931	0.0185083	SLC6A3/GABRB2/SLC1A1	3
M1	GO:0035255	ionotropic glutamate receptor binding	2/63	32/17632	0.00581642	0.02874	0.019208	GNAS/DRD2	2
M1	GO:0061134	peptidase regulator activity	4/63	220/17632	0.00790929	0.0381667	0.0255082	APP/AVP/AGT/SERPINA3	4
M1	GO:0033218	amide binding	5/63	348/17632	0.00802712	0.0381667	0.0255082	GRIA2/OPRD1/OPRM1/OPRK1/ACHE	5
M1	GO:0048020	CCR chemokine receptor binding	2/63	43/17632	0.0103259	0.0481873	0.0322054	CCL2/CCL5	2
M1	GO:0016298	lipase activity	3/63	127/17632	0.0105836	0.0484919	0.032409	PLCB1/CHRM1/CCL5	3
M5	GO:0030594	neurotransmitter receptor activity	12/73	117/17632	5.35884e-14	1.69339e-11	9.98436e-12	GRIA2/GRIK2/CHRM1/HRH1/HTR2C/GRIA1/HTR2A/GRIN2A/GRIN2B/GABRG2/GRIN1/GRIK5	12
M5	GO:0004970	ionotropic glutamate receptor activity	7/73	19/17632	7.51751e-13	1.18777e-10	7.00315e-11	GRIA2/GRIK2/GRIA1/GRIN2A/GRIN2B/GRIN1/GRIK5	7
M5	GO:0008066	glutamate receptor activity	7/73	27/17632	1.29054e-11	1.35937e-09	8.01494e-10	GRIA2/GRIK2/GRIA1/GRIN2A/GRIN2B/GRIN1/GRIK5	7
M5	GO:0022824	transmitter-gated ion channel activity	8/73	61/17632	1.43788e-10	9.08741e-09	5.358e-09	GRIA2/GRIK2/GRIA1/GRIN2A/GRIN2B/GABRG2/GRIN1/GRIK5	8
M5	GO:0022835	transmitter-gated channel activity	8/73	61/17632	1.43788e-10	9.08741e-09	5.358e-09	GRIA2/GRIK2/GRIA1/GRIN2A/GRIN2B/GABRG2/GRIN1/GRIK5	8
M5	GO:0016595	glutamate binding	5/73	10/17632	2.62427e-10	1.38212e-08	8.14905e-09	GCLC/GAD1/GAD2/GRIN2B/GRIN1	5
M5	GO:0015276	ligand-gated ion channel activity	10/73	144/17632	3.85905e-10	1.52433e-08	8.98753e-09	GRIA2/GRIK2/GRIA1/GRIN2A/GRIN2B/GABRG2/GRIN1/KCNH2/DLG4/GRIK5	10
M5	GO:0022834	ligand-gated channel activity	10/73	144/17632	3.85905e-10	1.52433e-08	8.98753e-09	GRIA2/GRIK2/GRIA1/GRIN2A/GRIN2B/GABRG2/GRIN1/KCNH2/DLG4/GRIK5	10
M5	GO:0005230	extracellular ligand-gated ion channel activity	8/73	75/17632	7.86736e-10	2.76232e-08	1.62868e-08	GRIA2/GRIK2/GRIA1/GRIN2A/GRIN2B/GABRG2/GRIN1/GRIK5	8
M5	GO:0099094	ligand-gated cation channel activity	8/73	106/17632	1.27013e-08	4.0136e-07	2.36645e-07	GRIA2/GRIK2/GRIA1/GRIN2A/GRIN2B/GRIN1/KCNH2/GRIK5	8
M5	GO:0099529	neurotransmitter receptor activity involved in regulation of postsynaptic membrane potential	6/73	45/17632	2.92799e-08	8.4113e-07	4.95936e-07	GRIK2/CHRM1/GRIA1/GABRG2/GRIN1/GRIK5	6
M5	GO:0098960	postsynaptic neurotransmitter receptor activity	6/73	47/17632	3.83485e-08	1.00984e-06	5.95411e-07	GRIK2/CHRM1/GRIA1/GABRG2/GRIN1/GRIK5	6
M5	GO:0016597	amino acid binding	6/73	59/17632	1.54745e-07	3.7615e-06	2.2178e-06	GCLC/TH/GAD1/GAD2/GRIN2B/GRIN1	6
M5	GO:0016712	oxidoreductase activity, acting on paired donors, with incorporation or reduction of molecular oxygen, reduced flavin or flavoprotein as one donor, and incorporation of one atom of oxygen	5/73	32/17632	1.95376e-07	4.40992e-06	2.60012e-06	CYP1A1/CYP2C8/CYP2C9/CYP1B1/CYP2C19	5
M5	GO:0005125	cytokine activity	9/73	219/17632	2.90983e-07	6.13004e-06	3.61432e-06	IL1A/IL6/VEGFA/EDN1/IL10/IL1B/CCL2/IFNG/IL12A	9
M5	GO:1904315	transmitter-gated ion channel activity involved in regulation of postsynaptic membrane potential	5/73	42/17632	7.99208e-07	1.57844e-05	9.30657e-06	GRIK2/GRIA1/GABRG2/GRIN1/GRIK5	5
M5	GO:0070851	growth factor receptor binding	7/73	132/17632	1.21354e-06	2.25575e-05	1.33e-05	IL1A/IL6/VEGFA/IL10/IL1B/ERN1/IL12A	7
M5	GO:0022839	ion gated channel activity	10/73	342/17632	1.38937e-06	2.43912e-05	1.43812e-05	GRIA2/GRIK2/GRIA1/GRIN2A/GRIN2B/GABRG2/GRIN1/KCNH2/DLG4/GRIK5	10
M5	GO:0022836	gated channel activity	10/73	351/17632	1.75511e-06	2.91902e-05	1.72107e-05	GRIA2/GRIK2/GRIA1/GRIN2A/GRIN2B/GABRG2/GRIN1/KCNH2/DLG4/GRIK5	10
M5	GO:0005126	cytokine receptor binding	9/73	281/17632	2.32201e-06	3.66878e-05	2.16314e-05	IL1A/IL6/VEGFA/IL10/NGF/IL1B/CCL2/IFNG/IL12A	9
M5	GO:0005506	iron ion binding	7/73	152/17632	3.11767e-06	4.37408e-05	2.57899e-05	CYP1A1/CYP2C8/TH/CYP2C9/SCD/CYP1B1/CYP2C19	7
M5	GO:0042165	neurotransmitter binding	5/73	55/17632	3.13459e-06	4.37408e-05	2.57899e-05	HTR2C/HTR2A/GRIN2B/GRIN1/ACHE	5
M5	GO:0004497	monooxygenase activity	6/73	98/17632	3.18366e-06	4.37408e-05	2.57899e-05	CYP1A1/CYP2C8/TH/CYP2C9/CYP1B1/CYP2C19	6
M5	GO:0048018	receptor ligand activity	11/73	478/17632	4.04766e-06	5.32943e-05	3.14227e-05	IL1A/IL6/VEGFA/EDN1/IL10/NGF/IL1B/CCL2/IFNG/IL12A/TRH	11
M5	GO:0016705	oxidoreductase activity, acting on paired donors, with incorporation or reduction of molecular oxygen	7/73	161/17632	4.56391e-06	5.76878e-05	3.40131e-05	CYP1A1/CYP2C8/TH/CYP2C9/SCD/CYP1B1/CYP2C19	7
M5	GO:0005216	ion channel activity	10/73	427/17632	9.93702e-06	0.000120773	7.12086e-05	GRIA2/GRIK2/GRIA1/GRIN2A/GRIN2B/GABRG2/GRIN1/KCNH2/DLG4/GRIK5	10
M5	GO:0004993	G protein-coupled serotonin receptor activity	4/73	34/17632	1.14139e-05	0.000128814	7.59497e-05	CHRM1/HRH1/HTR2C/HTR2A	4
M5	GO:0099589	serotonin receptor activity	4/73	34/17632	1.14139e-05	0.000128814	7.59497e-05	CHRM1/HRH1/HTR2C/HTR2A	4
M5	GO:0008395	steroid hydroxylase activity	4/73	35/17632	1.28464e-05	0.000139202	8.20746e-05	CYP1A1/CYP2C8/CYP2C9/CYP2C19	4
M5	GO:0022838	substrate-specific channel activity	10/73	442/17632	1.34084e-05	0.000139202	8.20746e-05	GRIA2/GRIK2/GRIA1/GRIN2A/GRIN2B/GABRG2/GRIN1/KCNH2/DLG4/GRIK5	10
M5	GO:0070405	ammonium ion binding	5/73	74/17632	1.36559e-05	0.000139202	8.20746e-05	HTR2C/HTR2A/TH/SLC6A3/ACHE	5
M5	GO:0019825	oxygen binding	4/73	36/17632	1.44071e-05	0.00014227	8.38834e-05	CYP1A1/TH/CYP1B1/CYP2C19	4
M5	GO:0015267	channel activity	10/73	467/17632	2.15303e-05	0.000203803	0.000120164	GRIA2/GRIK2/GRIA1/GRIN2A/GRIN2B/GABRG2/GRIN1/KCNH2/DLG4/GRIK5	10
M5	GO:0022803	passive transmembrane transporter activity	10/73	468/17632	2.19282e-05	0.000203803	0.000120164	GRIA2/GRIK2/GRIA1/GRIN2A/GRIN2B/GABRG2/GRIN1/KCNH2/DLG4/GRIK5	10
M5	GO:0099528	G protein-coupled neurotransmitter receptor activity	4/73	41/17632	2.43845e-05	0.000220158	0.000129806	CHRM1/HRH1/HTR2C/HTR2A	4
M5	GO:0008391	arachidonic acid monooxygenase activity	3/73	16/17632	3.66816e-05	0.00031328	0.000184712	CYP2C8/CYP2C9/CYP2C19	3
M5	GO:0008392	arachidonic acid epoxygenase activity	3/73	16/17632	3.66816e-05	0.00031328	0.000184712	CYP2C8/CYP2C9/CYP2C19	3
M5	GO:0005261	cation channel activity	8/73	320/17632	5.20262e-05	0.000432639	0.000255087	GRIA2/GRIK2/GRIA1/GRIN2A/GRIN2B/GRIN1/KCNH2/GRIK5	8
M5	GO:0003705	transcription factor activity, RNA polymerase II distal enhancer sequence-specific binding	5/73	108/17632	8.47342e-05	0.000686564	0.000404803	NFE2L1/ARNT/NFKB1/JUN/RELA	5
M5	GO:0001228	DNA-binding transcription activator activity, RNA polymerase II-specific	9/73	449/17632	9.52375e-05	0.000752376	0.000443606	NFE2L1/FOS/FOSB/ATF3/DDIT3/MYC/NFKB1/JUN/RELA	9
M5	GO:0070330	aromatase activity	3/73	22/17632	9.90895e-05	0.000763714	0.000450291	CYP1A1/CYP2C8/CYP1B1	3
M5	GO:0008227	G protein-coupled amine receptor activity	4/73	59/17632	0.000103596	0.000779439	0.000459563	CHRM1/HRH1/HTR2C/HTR2A	4
M5	GO:0001664	G protein-coupled receptor binding	7/73	274/17632	0.000137667	0.00101169	0.000596499	EDN1/CCL2/HSPA8/HSPA1A/TAC1/HOMER1/DLG4	7
M5	GO:0031406	carboxylic acid binding	6/73	192/17632	0.000143239	0.00102872	0.000606539	GCLC/TH/GAD1/GAD2/GRIN2B/GRIN1	6
M5	GO:0031625	ubiquitin protein ligase binding	7/73	286/17632	0.000179261	0.00125881	0.000742204	GRIK2/NFKBIA/HSPA8/HSPA1A/JUN/RELA/KCNH2	7
M5	GO:0099604	ligand-gated calcium channel activity	3/73	27/17632	0.000185429	0.00127382	0.000751051	GRIN2A/GRIN2B/GRIN1	3
M5	GO:0048037	cofactor binding	9/73	495/17632	0.000198388	0.00131095	0.000772944	GCLC/CYP1A1/CYP2C8/TH/GAD1/GAD2/CYP2C9/CYP1B1/CYP2C19	9
M5	GO:0043177	organic acid binding	6/73	204/17632	0.000199131	0.00131095	0.000772944	GCLC/TH/GAD1/GAD2/GRIN2B/GRIN1	6
M5	GO:0020037	heme binding	5/73	131/17632	0.000210162	0.00135533	0.000799112	CYP1A1/CYP2C8/CYP2C9/CYP1B1/CYP2C19	5
M5	GO:0035326	enhancer binding	5/73	133/17632	0.000225521	0.00142529	0.000840361	NFE2L1/ARNT/NFKB1/JUN/RELA	5
M5	GO:0044389	ubiquitin-like protein ligase binding	7/73	301/17632	0.000245002	0.00151805	0.000895054	GRIK2/NFKBIA/HSPA8/HSPA1A/JUN/RELA/KCNH2	7
M5	GO:0033613	activating transcription factor binding	4/73	76/17632	0.000276951	0.00168301	0.000992315	FOS/MYC/JUN/RELA	4
M5	GO:0046906	tetrapyrrole binding	5/73	141/17632	0.000295667	0.00176284	0.00103939	CYP1A1/CYP2C8/CYP2C9/CYP1B1/CYP2C19	5
M5	GO:0005231	excitatory extracellular ligand-gated ion channel activity	3/73	35/17632	0.000405176	0.00237103	0.00139798	GRIA2/GRIK2/GRIA1	3
M5	GO:0030165	PDZ domain binding	4/73	86/17632	0.000444344	0.00255296	0.00150524	GRIK2/GRIA1/DLG4/GRIK5	4
M5	GO:0046873	metal ion transmembrane transporter activity	8/73	444/17632	0.000487233	0.00274939	0.00162106	GRIK2/ATP1A1/GRIN2A/SLC6A3/GRIN2B/GRIN1/KCNH2/GRIK5	8
M5	GO:0001205	distal enhancer DNA-binding transcription activator activity, RNA polymerase II-specific	3/73	38/17632	0.000517613	0.00286957	0.00169192	NFE2L1/NFKB1/RELA	3
M5	GO:0043531	ADP binding	3/73	39/17632	0.000559086	0.00304606	0.00179598	GCLC/ATP1A1/ERN1	3
M5	GO:0008083	growth factor activity	5/73	166/17632	0.000624132	0.00334281	0.00197094	IL6/VEGFA/IL10/NGF/IL12A	5
M5	GO:0005088	Ras guanyl-nucleotide exchange factor activity	6/73	254/17632	0.000640145	0.00337143	0.00198782	CAMK2A/GRIN2A/GRIN2B/CAMK2D/GRIN1/DLG4	6
M5	GO:0016725	oxidoreductase activity, acting on CH or CH2 groups	2/73	10/17632	0.000744661	0.00373512	0.00220225	CYP2C8/CYP2C9	2
M5	GO:0043176	amine binding	2/73	10/17632	0.000744661	0.00373512	0.00220225	HTR2C/HTR2A	2
M5	GO:0051378	serotonin binding	2/73	10/17632	0.000744661	0.00373512	0.00220225	HTR2C/HTR2A	2
M5	GO:0000980	RNA polymerase II distal enhancer sequence-specific DNA binding	4/73	100/17632	0.000785523	0.00387852	0.0022868	NFE2L1/NFKB1/JUN/RELA	4
M5	GO:0047485	protein N-terminus binding	4/73	107/17632	0.00101155	0.0049177	0.00289951	GAD1/SLC6A3/HSPA1A/RELA	4
M5	GO:0035254	glutamate receptor binding	3/73	48/17632	0.00103025	0.0049327	0.00290835	CAMK2A/HOMER1/DLG4	3
M5	GO:0035240	dopamine binding	2/73	13/17632	0.0012804	0.00603892	0.00356059	TH/SLC6A3	2
M5	GO:0001077	proximal promoter DNA-binding transcription activator activity, RNA polymerase II-specific	6/73	298/17632	0.00146047	0.00678691	0.00400161	FOS/FOSB/DDIT3/MYC/JUN/RELA	6
M5	GO:0001158	enhancer sequence-specific DNA binding	4/73	119/17632	0.00149956	0.00686755	0.00404915	NFE2L1/NFKB1/JUN/RELA	4
M5	GO:0005149	interleukin-1 receptor binding	2/73	15/17632	0.00171441	0.00752435	0.00443641	IL1A/IL1B	2
M5	GO:0005161	platelet-derived growth factor receptor binding	2/73	15/17632	0.00171441	0.00752435	0.00443641	VEGFA/ERN1	2
M5	GO:0016594	glycine binding	2/73	15/17632	0.00171441	0.00752435	0.00443641	GRIN2B/GRIN1	2
M5	GO:0001540	amyloid-beta binding	3/73	61/17632	0.00206289	0.00892975	0.00526504	GRIA2/GRIA1/ACHE	3
M5	GO:0005085	guanyl-nucleotide exchange factor activity	6/73	327/17632	0.00233179	0.00995737	0.00587094	CAMK2A/GRIN2A/GRIN2B/CAMK2D/GRIN1/DLG4	6
M5	GO:0000982	transcription factor activity, RNA polymerase II proximal promoter sequence-specific DNA binding	7/73	447/17632	0.00247753	0.0104387	0.00615472	FOS/FOSB/ATF3/DDIT3/MYC/JUN/RELA	7
M5	GO:0022843	voltage-gated cation channel activity	4/73	143/17632	0.00292786	0.0121737	0.00717771	GRIN2A/GRIN2B/GRIN1/KCNH2	4
M5	GO:1901338	catecholamine binding	2/73	20/17632	0.00306103	0.0125621	0.00740672	TH/SLC6A3	2
M5	GO:0015081	sodium ion transmembrane transporter activity	4/73	150/17632	0.00347556	0.0140805	0.00830195	GRIK2/ATP1A1/SLC6A3/GRIK5	4
M5	GO:0001618	virus receptor activity	3/73	74/17632	0.00357571	0.0141241	0.00832764	HTR2A/ICAM1/HSPA1A	3
M5	GO:0104005	hijacked molecular function	3/73	74/17632	0.00357571	0.0141241	0.00832764	HTR2A/ICAM1/HSPA1A	3
M5	GO:0044183	protein binding involved in protein folding	2/73	23/17632	0.00404344	0.0153943	0.00907659	HSPA8/HSPA1A	2
M5	GO:0051787	misfolded protein binding	2/73	23/17632	0.00404344	0.0153943	0.00907659	HSPA8/HSPA1A	2
M5	GO:0070412	R-SMAD binding	2/73	23/17632	0.00404344	0.0153943	0.00907659	FOS/JUN	2
M5	GO:0015079	potassium ion transmembrane transporter activity	4/73	160/17632	0.00437333	0.016452	0.00970023	GRIK2/ATP1A1/KCNH2/GRIK5	4
M5	GO:0004683	calmodulin-dependent protein kinase activity	2/73	28/17632	0.00596107	0.0219035	0.0129144	CAMK2A/CAMK2D	2
M5	GO:0051059	NF-kappaB binding	2/73	28/17632	0.00596107	0.0219035	0.0129144	NFKBIA/RELA	2
M5	GO:0071855	neuropeptide receptor binding	2/73	29/17632	0.00638557	0.0231936	0.0136751	EDN1/TAC1	2
M5	GO:0005516	calmodulin binding	4/73	192/17632	0.00826807	0.0296899	0.0175054	CAMK2A/CAMK2D/GRIN1/GAP43	4
M5	GO:0005244	voltage-gated ion channel activity	4/73	199/17632	0.00934832	0.032823	0.0193527	GRIN2A/GRIN2B/GRIN1/KCNH2	4
M5	GO:0022832	voltage-gated channel activity	4/73	199/17632	0.00934832	0.032823	0.0193527	GRIN2A/GRIN2B/GRIN1/KCNH2	4
M5	GO:0016831	carboxy-lyase activity	2/73	36/17632	0.00972556	0.0337723	0.0199124	GAD1/GAD2	2
M5	GO:0042826	histone deacetylase binding	3/73	112/17632	0.0112435	0.0385594	0.0227349	CCND1/HSPA1A/RELA	3
M5	GO:0042805	actinin binding	2/73	39/17632	0.0113482	0.0385594	0.0227349	NFKB1/RELA	2
M5	GO:0031072	heat shock protein binding	3/73	115/17632	0.0120735	0.0405875	0.0239307	HSPA8/HSPA1A/ERN1	3
M5	GO:0005272	sodium channel activity	2/73	41/17632	0.0124914	0.0415505	0.0244985	GRIK2/GRIK5	2
M5	GO:0001102	RNA polymerase II activating transcription factor binding	2/73	44/17632	0.0142965	0.0470593	0.0277465	FOS/JUN	2
M5	GO:0005262	calcium channel activity	3/73	123/17632	0.0144556	0.0470925	0.0277661	GRIN2A/GRIN2B/GRIN1	3
M5	GO:0005267	potassium channel activity	3/73	124/17632	0.0147708	0.0476282	0.0280819	GRIK2/KCNH2/GRIK5	3
M5	GO:0044325	ion channel binding	3/73	125/17632	0.0150898	0.0481655	0.0283987	ID2/CAMK2D/HOMER1	3

## Sheet: KEGG_pathway_List
KEGG pathway
Module	ID	Description	GeneRatio	BgRatio	pvalue	p.adjust	qvalue	geneID	Count
M1	hsa04080	Neuroactive ligand-receptor interaction	32/61	341/8050	1.97649e-28	3.16238e-26	1.91407e-26	ADRB1/PDYN/GRIA2/OPRD1/AVP/CHRM1/HRH2/HRH1/EDN1/HTR2C/ADORA2A/HTR2A/CALCA/CRH/GABRB2/CHRM4/DRD1/NPY/CNR1/TAC1/PENK/DRD3/AGT/OPRM1/GAL/OPRK1/TRH/POMC/ADORA1/LHB/HTR1A/DRD2	32
M1	hsa04024	cAMP signaling pathway	14/61	216/8050	4.8642e-10	3.89136e-08	2.3553e-08	ADRB1/GRIA2/CHRM1/EDN1/ADORA2A/GNAS/DRD1/NPY/POMC/ADORA1/GNAI2/LHB/HTR1A/DRD2	14
M1	hsa04924	Renin secretion	8/61	69/8050	3.94626e-08	2.10467e-06	1.27388e-06	ADRB1/PLCB1/EDN1/REN/GNAS/AGT/ADORA1/GNAI2	8
M1	hsa05030	Cocaine addiction	7/61	49/8050	6.749e-08	2.6996e-06	1.63397e-06	PDYN/GRIA2/SLC6A3/GNAS/DRD1/GNAI2/DRD2	7
M1	hsa04540	Gap junction	8/61	88/8050	2.71243e-07	8.67979e-06	5.25356e-06	ADRB1/PLCB1/HTR2C/HTR2A/GNAS/DRD1/GNAI2/DRD2	8
M1	hsa05142	Chagas disease	8/61	102/8050	8.52127e-07	2.27234e-05	1.37536e-05	PLCB1/IL1B/CCL2/GNAS/CCL5/CXCL8/IL12A/GNAI2	8
M1	hsa05034	Alcoholism	10/61	187/8050	1.16045e-06	2.65246e-05	1.60544e-05	PDYN/ADORA2A/SLC6A3/CAMKK2/GNAS/CRH/DRD1/NPY/GNAI2/DRD2	10
M1	hsa04668	TNF signaling pathway	8/61	112/8050	1.74187e-06	3.48375e-05	2.10858e-05	EDN1/IL1B/MAP2K3/CCL2/CXCL2/CCL5/MMP9/CXCL1	8
M1	hsa04726	Serotonergic synapse	8/61	115/8050	2.12881e-06	3.5831e-05	2.16872e-05	PLCB1/APP/HTR2C/HTR2A/GNAS/GABRB2/GNAI2/HTR1A	8
M1	hsa04020	Calcium signaling pathway	10/61	201/8050	2.23944e-06	3.5831e-05	2.16872e-05	ADRB1/PLCB1/CHRM1/HRH2/HRH1/HTR2C/ADORA2A/HTR2A/GNAS/DRD1	10
M1	hsa04728	Dopaminergic synapse	8/61	132/8050	5.99519e-06	8.72028e-05	5.27806e-05	PLCB1/GRIA2/SLC6A3/GNAS/DRD1/DRD3/GNAI2/DRD2	8
M1	hsa04750	Inflammatory mediator regulation of TRP channels	7/61	100/8050	9.31024e-06	0.000124137	7.51353e-05	PLCB1/HRH1/HTR2C/HTR2A/IL1B/MAP2K3/GNAS	7
M1	hsa05146	Amoebiasis	7/61	102/8050	1.06147e-05	0.000130643	7.90732e-05	PLCB1/IL1B/GNAS/CXCL2/CXCL8/IL12A/CXCL1	7
M1	hsa05031	Amphetamine addiction	6/61	69/8050	1.21861e-05	0.000139269	8.42946e-05	PDYN/GRIA2/ARC/SLC6A3/GNAS/DRD1	6
M1	hsa05032	Morphine addiction	6/61	91/8050	5.95518e-05	0.000566786	0.000343054	GNAS/GABRB2/DRD1/OPRM1/ADORA1/GNAI2	6
M1	hsa04923	Regulation of lipolysis in adipocytes	5/61	56/8050	6.00611e-05	0.000566786	0.000343054	ADRB1/GNAS/NPY/ADORA1/GNAI2	5
M1	hsa05134	Legionellosis	5/61	57/8050	6.54557e-05	0.000566786	0.000343054	IL1B/CXCL2/CXCL8/IL12A/CXCL1	5
M1	hsa04270	Vascular smooth muscle contraction	7/61	135/8050	6.54972e-05	0.000566786	0.000343054	PLCB1/AVP/EDN1/ADORA2A/CALCA/GNAS/AGT	7
M1	hsa05323	Rheumatoid arthritis	6/61	93/8050	6.73058e-05	0.000566786	0.000343054	IL1B/CCL2/CXCL2/CCL5/CXCL8/CXCL1	6
M1	hsa04657	IL-17 signaling pathway	6/61	94/8050	7.14743e-05	0.000571794	0.000346086	IL1B/CCL2/CXCL2/MMP9/CXCL8/CXCL1	6
M1	hsa04730	Long-term depression	5/61	60/8050	8.39061e-05	0.000639285	0.000386935	PLCB1/GRIA2/GNAS/CRH/GNAI2	5
M1	hsa04933	AGE-RAGE signaling pathway in diabetic complications	6/61	100/8050	0.000101023	0.000734713	0.000444695	PLCB1/EDN1/IL1B/CCL2/CXCL8/AGT	6
M1	hsa04621	NOD-like receptor signaling pathway	7/61	181/8050	0.000405027	0.00281758	0.00170538	PLCB1/IL1B/CCL2/CXCL2/CCL5/CXCL8/CXCL1	7
M1	hsa05144	Malaria	4/61	50/8050	0.000529676	0.00353118	0.00213729	IL1B/CCL2/CXCL8/IL12A	4
M1	hsa04062	Chemokine signaling pathway	7/61	192/8050	0.000577605	0.00358623	0.00217061	PLCB1/CCL2/CXCL2/CCL5/CXCL8/GNAI2/CXCL1	7
M1	hsa04915	Estrogen signaling pathway	6/61	138/8050	0.000582763	0.00358623	0.00217061	PLCB1/GNAS/MMP9/OPRM1/POMC/GNAI2	6
M1	hsa04061	Viral protein interaction with cytokine and cytokine receptor	5/61	100/8050	0.000917646	0.0054182	0.00327944	CCL2/CXCL2/CCL5/CXCL8/CXCL1	5
M1	hsa04916	Melanogenesis	5/61	101/8050	0.000959879	0.0054182	0.00327944	PLCB1/EDN1/GNAS/POMC/GNAI2	5
M1	hsa04015	Rap1 signaling pathway	7/61	210/8050	0.000982048	0.0054182	0.00327944	PLCB1/ADORA2A/MAP2K3/GNAS/CNR1/GNAI2/DRD2	7
M1	hsa04934	Cushing syndrome	6/61	155/8050	0.00107224	0.00565311	0.00342162	PLCB1/GNAS/CRH/AGT/POMC/GNAI2	6
M1	hsa04620	Toll-like receptor signaling pathway	5/61	104/8050	0.00109529	0.00565311	0.00342162	IL1B/MAP2K3/CCL5/CXCL8/IL12A	5
M1	hsa04927	Cortisol synthesis and secretion	4/61	65/8050	0.00143084	0.00711279	0.00430511	PLCB1/GNAS/AGT/POMC	4
M1	hsa05163	Human cytomegalovirus infection	7/61	225/8050	0.00146701	0.00711279	0.00430511	PLCB1/IL1B/CCL2/GNAS/CCL5/CXCL8/GNAI2	7
M1	hsa04060	Cytokine-cytokine receptor interaction	8/61	294/8050	0.00157224	0.00725543	0.00439145	IL1B/CCL2/INHBE/CXCL2/CCL5/CXCL8/IL12A/CXCL1	8
M1	hsa04725	Cholinergic synapse	5/61	113/8050	0.00158713	0.00725543	0.00439145	PLCB1/CHRM1/CHRM4/GNAI2/ACHE	5
M1	hsa04724	Glutamatergic synapse	5/61	114/8050	0.00165038	0.00733502	0.00443962	PLCB1/GRIA2/GNAS/GNAI2/SLC1A1	5
M1	hsa05120	Epithelial cell signaling in Helicobacter pylori infection	4/61	70/8050	0.00188395	0.0081468	0.00493096	CXCL2/CCL5/CXCL8/CXCL1	4
M1	hsa04971	Gastric acid secretion	4/61	76/8050	0.00254864	0.0104559	0.00632859	PLCB1/HRH2/GNAS/GNAI2	4
M1	hsa05133	Pertussis	4/61	76/8050	0.00254864	0.0104559	0.00632859	IL1B/CXCL8/IL12A/GNAI2	4
M1	hsa05143	African trypanosomiasis	3/61	37/8050	0.00267823	0.0107129	0.00648413	PLCB1/IL1B/IL12A	3
M1	hsa04926	Relaxin signaling pathway	5/61	129/8050	0.00283785	0.0110745	0.00670301	PLCB1/EDN1/GNAS/MMP9/GNAI2	5
M1	hsa04072	Phospholipase D signaling pathway	5/61	148/8050	0.00510822	0.018745	0.0113456	PLCB1/AVP/GNAS/CXCL8/AGT	5
M1	hsa04723	Retrograde endocannabinoid signaling	5/61	148/8050	0.00510822	0.018745	0.0113456	PLCB1/GRIA2/GABRB2/CNR1/GNAI2	5
M1	hsa04261	Adrenergic signaling in cardiomyocytes	5/61	149/8050	0.00525528	0.018745	0.0113456	ADRB1/PLCB1/GNAS/AGT/GNAI2	5
M1	hsa04912	GnRH signaling pathway	4/61	93/8050	0.00527202	0.018745	0.0113456	PLCB1/MAP2K3/GNAS/LHB	4
M1	hsa04713	Circadian entrainment	4/61	97/8050	0.00611759	0.0212786	0.0128791	PLCB1/GRIA2/GNAS/GNAI2	4
M1	hsa04925	Aldosterone synthesis and secretion	4/61	98/8050	0.00634228	0.0215907	0.0130681	PLCB1/GNAS/AGT/POMC	4
M1	hsa04064	NF-kappa B signaling pathway	4/61	104/8050	0.00780647	0.0260216	0.0157499	IL1B/CXCL2/CXCL8/CXCL1	4
M1	hsa04022	cGMP-PKG signaling pathway	5/61	167/8050	0.00844388	0.0275719	0.0166882	ADRB1/PLCB1/OPRD1/ADORA1/GNAI2	5
M1	hsa05164	Influenza A	5/61	171/8050	0.00930234	0.0297675	0.0180172	IL1B/CCL2/CCL5/CXCL8/IL12A	5
M1	hsa05012	Parkinson disease	6/61	249/8050	0.0110493	0.0346644	0.0209811	ADORA2A/SLC6A3/GNAS/DRD1/GNAI2/DRD2	6
M1	hsa04071	Sphingolipid signaling pathway	4/61	119/8050	0.0123974	0.0374261	0.0226526	PLCB1/OPRD1/ADORA1/GNAI2	4
M1	hsa04935	Growth hormone synthesis, secretion and action	4/61	119/8050	0.0123974	0.0374261	0.0226526	PLCB1/MAP2K3/GNAS/GNAI2	4
M1	hsa04614	Renin-angiotensin system	2/61	23/8050	0.0129008	0.0382246	0.0231359	REN/AGT	2
M1	hsa04920	Adipocytokine signaling pathway	3/61	69/8050	0.0152201	0.0442768	0.0267991	CAMKK2/NPY/POMC	3
M1	hsa05135	Yersinia infection	4/61	130/8050	0.0166791	0.0476544	0.0288435	IL1B/MAP2K3/CCL2/CXCL8	4
M5	hsa05031	Amphetamine addiction	13/66	69/8050	5.90529e-15	1.26373e-12	4.91071e-13	GRIA2/GRIA1/CAMK2A/GRIN2A/TH/ARC/FOS/FOSB/SLC6A3/GRIN2B/CAMK2D/JUN/GRIN1	13
M5	hsa05030	Cocaine addiction	11/66	49/8050	1.07616e-13	1.15149e-11	4.47454e-12	GRIA2/GRIN2A/TH/FOSB/SLC6A3/GRIN2B/NFKB1/JUN/GRIN1/RELA/DLG4	11
M5	hsa05418	Fluid shear stress and atherosclerosis	13/66	139/8050	6.44898e-11	4.06296e-09	1.57882e-09	IL1A/VEGFA/EDN1/ICAM1/IL1B/CCL2/FOS/DUSP1/NFKB1/IFNG/JUN/MMP9/RELA	13
M5	hsa04668	TNF signaling pathway	12/66	112/8050	7.59432e-11	4.06296e-09	1.57882e-09	CASP7/IL6/EDN1/NFKBIA/ICAM1/IL1B/CCL2/FOS/NFKB1/JUN/MMP9/RELA	12
M5	hsa04024	cAMP signaling pathway	15/66	216/8050	1.32554e-10	5.67329e-09	2.20457e-09	GRIA2/CHRM1/EDN1/ATP1A1/GRIA1/CAMK2A/NFKBIA/GRIN2A/FOS/GRIN2B/CAMK2D/NFKB1/JUN/GRIN1/RELA	15
M5	hsa04657	IL-17 signaling pathway	11/66	94/8050	1.91909e-10	6.84477e-09	2.6598e-09	IL6/NFKBIA/IL1B/CCL2/FOS/FOSB/NFKB1/IFNG/JUN/MMP9/RELA	11
M5	hsa04933	AGE-RAGE signaling pathway in diabetic complications	11/66	100/8050	3.79005e-10	1.03251e-08	4.01223e-09	IL1A/IL6/VEGFA/EDN1/ICAM1/IL1B/CCL2/CCND1/NFKB1/JUN/RELA	11
M5	hsa05133	Pertussis	10/66	76/8050	4.22509e-10	1.03251e-08	4.01223e-09	IL1A/CASP7/IL6/IL10/IL1B/FOS/NFKB1/JUN/IL12A/RELA	10
M5	hsa05142	Chagas disease	11/66	102/8050	4.70744e-10	1.03251e-08	4.01223e-09	IL6/NFKBIA/IL10/IL1B/CCL2/FOS/NFKB1/IFNG/JUN/IL12A/RELA	11
M5	hsa05140	Leishmaniasis	10/66	77/8050	4.82484e-10	1.03251e-08	4.01223e-09	IL1A/NFKBIA/IL10/IL1B/FOS/NFKB1/IFNG/JUN/IL12A/RELA	10
M5	hsa05134	Legionellosis	9/66	57/8050	6.28658e-10	1.22303e-08	4.75253e-09	CASP7/IL6/NFKBIA/IL1B/HSPA8/NFKB1/HSPA1A/IL12A/RELA	9
M5	hsa05162	Measles	12/66	139/8050	9.67138e-10	1.72473e-08	6.7021e-09	IL1A/IL6/NFKBIA/IL1B/CCND1/FOS/HSPA8/NFKB1/HSPA1A/JUN/IL12A/RELA	12
M5	hsa05321	Inflammatory bowel disease	9/66	65/8050	2.12203e-09	3.49319e-08	1.35741e-08	IL1A/IL6/IL10/IL1B/NFKB1/IFNG/JUN/IL12A/RELA	9
M5	hsa04010	MAPK signaling pathway	15/66	294/8050	9.60259e-09	1.46782e-07	5.70379e-08	IL1A/VEGFA/PLA2G4A/NGF/IL1B/FOS/PPM1B/DUSP1/DDIT3/HSPA8/MYC/NFKB1/HSPA1A/JUN/RELA	15
M5	hsa04724	Glutamatergic synapse	10/66	114/8050	2.36364e-08	3.37213e-07	1.31037e-07	GRIA2/GRIK2/GRIA1/PLA2G4A/GRIN2A/GRIN2B/GRIN1/HOMER1/DLG4/GRIK5	10
M5	hsa04932	Non-alcoholic fatty liver disease	11/66	150/8050	2.90116e-08	3.8803e-07	1.50784e-07	IL1A/CASP7/IL6/IL1B/FOS/BCL2L11/DDIT3/NFKB1/ERN1/JUN/RELA	11
M5	hsa05323	Rheumatoid arthritis	9/66	93/8050	5.33432e-08	6.71497e-07	2.60936e-07	IL1A/IL6/VEGFA/ICAM1/IL1B/CCL2/FOS/IFNG/JUN	9
M5	hsa04080	Neuroactive ligand-receptor interaction	15/66	341/8050	7.00335e-08	8.3262e-07	3.23546e-07	GRIA2/GRIK2/CHRM1/HRH1/EDN1/HTR2C/GRIA1/HTR2A/GRIN2A/GRIN2B/GABRG2/GRIN1/TAC1/TRH/GRIK5	15
M5	hsa04210	Apoptosis	10/66	136/8050	1.28252e-07	1.44453e-06	5.61326e-07	CASP7/NFKBIA/NGF/FOS/BCL2L11/DDIT3/NFKB1/ERN1/JUN/RELA	10
M5	hsa05144	Malaria	7/66	50/8050	1.36033e-07	1.45555e-06	5.6561e-07	IL6/ICAM1/IL10/IL1B/CCL2/IFNG/IL12A	7
M5	hsa04066	HIF-1 signaling pathway	9/66	109/8050	2.13345e-07	2.17408e-06	8.44823e-07	IL6/VEGFA/EDN1/CAMK2A/ARNT/CAMK2D/NFKB1/IFNG/RELA	9
M5	hsa05143	African trypanosomiasis	6/66	37/8050	4.58987e-07	4.46469e-06	1.73493e-06	IL6/ICAM1/IL10/IL1B/IFNG/IL12A	6
M5	hsa05033	Nicotine addiction	6/66	40/8050	7.4339e-07	6.91676e-06	2.68777e-06	GRIA2/GRIA1/GRIN2A/GRIN2B/GABRG2/GRIN1	6
M5	hsa04380	Osteoclast differentiation	9/66	128/8050	8.44196e-07	7.52742e-06	2.92507e-06	IL1A/NFKBIA/IL1B/FOS/FOSB/NFKB1/IFNG/JUN/RELA	9
M5	hsa05135	Yersinia infection	9/66	130/8050	9.62547e-07	8.08034e-06	3.13992e-06	IL6/NFKBIA/IL10/IL1B/CCL2/FOS/NFKB1/JUN/RELA	9
M5	hsa04720	Long-term potentiation	7/66	67/8050	1.06155e-06	8.08034e-06	3.13992e-06	GRIA2/GRIA1/CAMK2A/GRIN2A/GRIN2B/CAMK2D/GRIN1	7
M5	hsa04713	Circadian entrainment	8/66	97/8050	1.07369e-06	8.08034e-06	3.13992e-06	GRIA2/GRIA1/CAMK2A/GRIN2A/FOS/GRIN2B/CAMK2D/GRIN1	8
M5	hsa05164	Influenza A	10/66	171/8050	1.08643e-06	8.08034e-06	3.13992e-06	IL1A/IL6/NFKBIA/ICAM1/IL1B/CCL2/NFKB1/IFNG/IL12A/RELA	10
M5	hsa04728	Dopaminergic synapse	9/66	132/8050	1.095e-06	8.08034e-06	3.13992e-06	GRIA2/GRIA1/CAMK2A/GRIN2A/TH/FOS/SLC6A3/GRIN2B/CAMK2D	9
M5	hsa04940	Type I diabetes mellitus	6/66	43/8050	1.15824e-06	8.2621e-06	3.21056e-06	IL1A/GAD1/IL1B/GAD2/IFNG/IL12A	6
M5	hsa04750	Inflammatory mediator regulation of TRP channels	8/66	100/8050	1.35603e-06	9.361e-06	3.63757e-06	HRH1/HTR2C/CAMK2A/PLA2G4A/HTR2A/NGF/IL1B/CAMK2D	8
M5	hsa05152	Tuberculosis	10/66	180/8050	1.73635e-06	1.15131e-05	4.47385e-06	IL1A/IL6/CAMK2A/IL10/IL1B/CAMK2D/NFKB1/IFNG/IL12A/RELA	10
M5	hsa04620	Toll-like receptor signaling pathway	8/66	104/8050	1.82918e-06	1.15131e-05	4.47385e-06	IL6/NFKBIA/IL1B/FOS/NFKB1/JUN/IL12A/RELA	8
M5	hsa04625	C-type lectin receptor signaling pathway	8/66	104/8050	1.82918e-06	1.15131e-05	4.47385e-06	IL6/NFKBIA/IL10/IL1B/NFKB1/JUN/IL12A/RELA	8
M5	hsa04659	Th17 cell differentiation	8/66	107/8050	2.2704e-06	1.38819e-05	5.39433e-06	IL6/NFKBIA/IL1B/FOS/NFKB1/IFNG/JUN/RELA	8
M5	hsa05167	Kaposi sarcoma-associated herpesvirus infection	10/66	189/8050	2.70282e-06	1.60668e-05	6.24336e-06	IL6/VEGFA/NFKBIA/ICAM1/CCND1/FOS/MYC/NFKB1/JUN/RELA	10
M5	hsa05145	Toxoplasmosis	8/66	112/8050	3.20695e-06	1.85483e-05	7.20766e-06	NFKBIA/IL10/HSPA8/NFKB1/HSPA1A/IFNG/IL12A/RELA	8
M5	hsa01523	Antifolate resistance	5/66	31/8050	4.5777e-06	2.57797e-05	1.00177e-05	IL6/IL1B/NFKB1/ABCC2/RELA	5
M5	hsa04658	Th1 and Th2 cell differentiation	7/66	92/8050	9.10335e-06	4.92877e-05	1.91526e-05	NFKBIA/FOS/NFKB1/IFNG/JUN/IL12A/RELA	7
M5	hsa04926	Relaxin signaling pathway	8/66	129/8050	9.21265e-06	4.92877e-05	1.91526e-05	VEGFA/EDN1/NFKBIA/FOS/NFKB1/JUN/MMP9/RELA	8
M5	hsa05146	Amoebiasis	7/66	102/8050	1.79927e-05	9.39133e-05	3.64936e-05	IL6/IL10/IL1B/NFKB1/IFNG/IL12A/RELA	7
M5	hsa04660	T cell receptor signaling pathway	7/66	104/8050	2.0433e-05	0.000104111	4.04562e-05	NFKBIA/IL10/FOS/NFKB1/IFNG/JUN/RELA	7
M5	hsa05169	Epstein-Barr virus infection	9/66	202/8050	3.54104e-05	0.000176229	6.84804e-05	IL6/NFKBIA/ICAM1/CCND1/BCL2L11/MYC/NFKB1/JUN/RELA	9
M5	hsa05010	Alzheimer disease	12/66	369/8050	3.75626e-05	0.000182691	7.09915e-05	IL1A/CASP7/IL6/CHRM1/GRIN2A/IL1B/DDIT3/GRIN2B/NFKB1/ERN1/GRIN1/RELA	12
M5	hsa04726	Serotonergic synapse	7/66	115/8050	3.92607e-05	0.000186706	7.25519e-05	HTR2C/CYP2C8/PLA2G4A/HTR2A/DUSP1/CYP2C9/CYP2C19	7
M5	hsa05161	Hepatitis B	8/66	162/8050	4.8219e-05	0.000222741	8.65547e-05	IL6/NFKBIA/FOS/MYC/NFKB1/JUN/MMP9/RELA	8
M5	hsa04722	Neurotrophin signaling pathway	7/66	119/8050	4.89199e-05	0.000222741	8.65547e-05	CAMK2A/NFKBIA/NGF/CAMK2D/NFKB1/JUN/RELA	7
M5	hsa05204	Chemical carcinogenesis	6/66	82/8050	5.18259e-05	0.000231057	8.97861e-05	CYP1A1/CYP2C8/CYP2C9/ARNT/CYP1B1/CYP2C19	6
M5	hsa05132	Salmonella infection	9/66	213/8050	5.36636e-05	0.000234368	9.10725e-05	CASP7/IL6/NFKBIA/IL1B/FOS/MYC/NFKB1/JUN/RELA	9
M5	hsa05166	Human T-cell leukemia virus 1 infection	9/66	219/8050	6.6606e-05	0.000285074	0.000110776	IL6/NFKBIA/ICAM1/CCND1/FOS/MYC/NFKB1/JUN/RELA	9
M5	hsa05163	Human cytomegalovirus infection	9/66	225/8050	8.20913e-05	0.000338453	0.000131519	IL6/VEGFA/NFKBIA/IL1B/CCL2/CCND1/MYC/NFKB1/RELA	9
M5	hsa05235	PD-L1 expression and PD-1 checkpoint pathway in cancer	6/66	89/8050	8.2241e-05	0.000338453	0.000131519	NFKBIA/FOS/NFKB1/IFNG/JUN/RELA	6
M5	hsa00591	Linoleic acid metabolism	4/66	29/8050	8.39054e-05	0.000338788	0.000131649	CYP2C8/PLA2G4A/CYP2C9/CYP2C19	4
M5	hsa04623	Cytosolic DNA-sensing pathway	5/66	63/8050	0.00015471	0.000613111	0.000238248	IL6/NFKBIA/IL1B/NFKB1/RELA	5
M5	hsa05130	Pathogenic Escherichia coli infection	8/66	193/8050	0.000164843	0.000641387	0.000249236	CASP7/IL6/NFKBIA/IL1B/FOS/NFKB1/JUN/RELA	8
M5	hsa04020	Calcium signaling pathway	8/66	201/8050	0.000217933	0.000832817	0.000323623	CHRM1/HRH1/HTR2C/CAMK2A/HTR2A/GRIN2A/CAMK2D/GRIN1	8
M5	hsa04917	Prolactin signaling pathway	5/66	70/8050	0.000254893	0.000956968	0.000371867	TH/CCND1/FOS/NFKB1/RELA	5
M5	hsa05219	Bladder cancer	4/66	41/8050	0.000332294	0.00122605	0.000476429	VEGFA/CCND1/MYC/MMP9	4
M5	hsa05020	Prion diseases	9/66	273/8050	0.000353188	0.00128106	0.000497803	IL1A/IL6/GRIN2A/IL1B/DDIT3/HSPA8/GRIN2B/HSPA1A/GRIN1	9
M5	hsa05332	Graft-versus-host disease	4/66	42/8050	0.000365022	0.00130191	0.000505908	IL1A/IL6/IL1B/IFNG	4
M5	hsa05220	Chronic myeloid leukemia	5/66	76/8050	0.000374649	0.00131434	0.000510738	NFKBIA/CCND1/MYC/NFKB1/RELA	5
M5	hsa04662	B cell receptor signaling pathway	5/66	82/8050	0.000532797	0.00183901	0.000714618	NFKBIA/FOS/NFKB1/JUN/RELA	5
M5	hsa04014	Ras signaling pathway	8/66	232/8050	0.000572815	0.00194575	0.000756097	VEGFA/PLA2G4A/GRIN2A/NGF/GRIN2B/NFKB1/GRIN1/RELA	8
M5	hsa04621	NOD-like receptor signaling pathway	7/66	181/8050	0.000657947	0.00218326	0.000848389	IL6/NFKBIA/IL1B/CCL2/NFKB1/JUN/RELA	7
M5	hsa05210	Colorectal cancer	5/66	86/8050	0.00066314	0.00218326	0.000848389	CCND1/FOS/BCL2L11/MYC/JUN	5
M5	hsa04068	FoxO signaling pathway	6/66	131/8050	0.000676313	0.00219289	0.000852133	IL6/IL10/CCND1/BCL2L11/SOD2/HOMER1	6
M5	hsa05017	Spinocerebellar ataxia	6/66	133/8050	0.000732581	0.00233989	0.000909253	GRIA2/GRIA1/GRIN2A/GRIN2B/ERN1/GRIN1	6
M5	hsa05222	Small cell lung cancer	5/66	92/8050	0.000901709	0.00283773	0.00110271	NFKBIA/CCND1/MYC/NFKB1/RELA	5
M5	hsa05202	Transcriptional misregulation in cancer	7/66	192/8050	0.000932786	0.00289299	0.00112418	IL6/DDIT3/MYC/ID2/NFKB1/MMP9/RELA	7
M5	hsa05215	Prostate cancer	5/66	97/8050	0.0011451	0.00350075	0.00136035	NFKBIA/CCND1/NFKB1/MMP9/RELA	5
M5	hsa04064	NF-kappa B signaling pathway	5/66	104/8050	0.00156371	0.00466275	0.00181189	NFKBIA/ICAM1/IL1B/NFKB1/RELA	5
M5	hsa04921	Oxytocin signaling pathway	6/66	154/8050	0.00156878	0.00466275	0.00181189	CAMK2A/PLA2G4A/CCND1/FOS/CAMK2D/JUN	6
M5	hsa04218	Cellular senescence	6/66	156/8050	0.00167573	0.00491241	0.00190891	IL1A/IL6/CCND1/MYC/NFKB1/RELA	6
M5	hsa00590	Arachidonic acid metabolism	4/66	63/8050	0.00170777	0.00493869	0.00191912	CYP2C8/PLA2G4A/CYP2C9/CYP2C19	4
M5	hsa05160	Hepatitis C	6/66	157/8050	0.00173125	0.00493983	0.00191956	NFKBIA/CCND1/MYC/NFKB1/IFNG/RELA	6
M5	hsa04217	Necroptosis	6/66	159/8050	0.00184648	0.00519929	0.00202038	IL1A/CAMK2A/PLA2G4A/IL1B/CAMK2D/IFNG	6
M5	hsa04630	JAK-STAT signaling pathway	6/66	162/8050	0.00203014	0.00564222	0.0021925	IL6/IL10/CCND1/MYC/IFNG/IL12A	6
M5	hsa05221	Acute myeloid leukemia	4/66	67/8050	0.00214436	0.00588323	0.00228616	CCND1/MYC/NFKB1/RELA	4
M5	hsa04151	PI3K-Akt signaling pathway	9/66	354/8050	0.00223593	0.00603374	0.00234464	IL6/VEGFA/CHRM1/NGF/CCND1/BCL2L11/MYC/NFKB1/RELA	9
M5	hsa04725	Cholinergic synapse	5/66	113/8050	0.0022556	0.00603374	0.00234464	CHRM1/CAMK2A/FOS/CAMK2D/ACHE	5
M5	hsa04622	RIG-I-like receptor signaling pathway	4/66	70/8050	0.00251853	0.00657275	0.00255409	NFKBIA/NFKB1/IL12A/RELA	4
M5	hsa05120	Epithelial cell signaling in Helicobacter pylori infection	4/66	70/8050	0.00251853	0.00657275	0.00255409	NFKBIA/NFKB1/JUN/RELA	4
M5	hsa04060	Cytokine-cytokine receptor interaction	8/66	294/8050	0.00262012	0.00675548	0.0026251	IL1A/IL6/IL10/NGF/IL1B/CCL2/IFNG/IL12A	8
M5	hsa05212	Pancreatic cancer	4/66	76/8050	0.00339721	0.00865479	0.00336315	VEGFA/CCND1/NFKB1/RELA	4
M5	hsa00430	Taurine and hypotaurine metabolism	2/66	11/8050	0.00347179	0.00874074	0.00339655	GAD1/GAD2	2
M5	hsa05330	Allograft rejection	3/66	38/8050	0.00361821	0.00900345	0.00349864	IL10/IFNG/IL12A	3
M5	hsa05012	Parkinson disease	7/66	249/8050	0.00409371	0.0100696	0.00391292	CAMK2A/TH/DUSP1/SLC6A3/DDIT3/CAMK2D/ERN1	7
M5	hsa05034	Alcoholism	6/66	187/8050	0.0041483	0.0100879	0.00392004	GRIN2A/TH/FOSB/SLC6A3/GRIN2B/GRIN1	6
M5	hsa04012	ErbB signaling pathway	4/66	85/8050	0.00507495	0.0122027	0.00474182	CAMK2A/MYC/CAMK2D/JUN	4
M5	hsa04915	Estrogen signaling pathway	5/66	138/8050	0.00532558	0.012663	0.00492071	FOS/HSPA8/HSPA1A/JUN/MMP9	5
M5	hsa05205	Proteoglycans in cancer	6/66	205/8050	0.00646812	0.0152107	0.00591072	VEGFA/CAMK2A/CCND1/MYC/CAMK2D/MMP9	6
M5	hsa04912	GnRH signaling pathway	4/66	93/8050	0.00696996	0.0162127	0.00630008	CAMK2A/PLA2G4A/CAMK2D/JUN	4
M5	hsa05170	Human immunodeficiency virus 1 infection	6/66	212/8050	0.00758639	0.0174569	0.00678353	NFKBIA/AP1S1/FOS/NFKB1/JUN/RELA	6
M5	hsa04913	Ovarian steroidogenesis	3/66	51/8050	0.00828162	0.0188429	0.00732212	CYP1A1/PLA2G4A/CYP1B1	3
M5	hsa01522	Endocrine resistance	4/66	98/8050	0.00836483	0.0188429	0.00732212	CCND1/FOS/JUN/MMP9	4
M5	hsa04310	Wnt signaling pathway	5/66	160/8050	0.00982403	0.0218994	0.00850985	CAMK2A/CCND1/MYC/CAMK2D/JUN	5
M5	hsa04931	Insulin resistance	4/66	108/8050	0.0116785	0.0257648	0.0100119	IL6/NFKBIA/NFKB1/RELA	4
M5	hsa05016	Huntington disease	7/66	306/8050	0.012218	0.0266801	0.0103676	GRIA2/GRIA1/GRIN2B/ERN1/SOD2/GRIN1/DLG4	7
M5	hsa04730	Long-term depression	3/66	60/8050	0.0129172	0.027922	0.0108501	GRIA2/GRIA1/PLA2G4A	3
M5	hsa05206	MicroRNAs in cancer	7/66	310/8050	0.0130542	0.027936	0.0108556	VEGFA/CCND1/BCL2L11/MYC/NFKB1/MMP9/CYP1B1	7
M5	hsa04213	Longevity regulating pathway - multiple species	3/66	62/8050	0.0141119	0.0299005	0.011619	HSPA8/HSPA1A/SOD2	3
M5	hsa00830	Retinol metabolism	3/66	68/8050	0.0180632	0.0378973	0.0147264	CYP1A1/CYP2C8/CYP2C9	3
M5	hsa04920	Adipocytokine signaling pathway	3/66	69/8050	0.0187756	0.0386345	0.0150129	NFKBIA/NFKB1/RELA	3
M5	hsa05211	Renal cell carcinoma	3/66	69/8050	0.0187756	0.0386345	0.0150129	VEGFA/ARNT/JUN	3
M5	hsa00982	Drug metabolism - cytochrome P450	3/66	71/8050	0.020247	0.0412653	0.0160352	CYP2C8/CYP2C9/CYP2C19	3
M5	hsa00650	Butanoate metabolism	2/66	28/8050	0.0218186	0.0440488	0.0171168	GAD1/GAD2	2
M5	hsa05214	Glioma	3/66	75/8050	0.0233759	0.0467518	0.0181672	CAMK2A/CCND1/CAMK2D	3
M5	hsa04971	Gastric acid secretion	3/66	76/8050	0.0241969	0.0479457	0.0186312	ATP1A1/CAMK2A/CAMK2D	3
M5	hsa00410	beta-Alanine metabolism	2/66	30/8050	0.0248473	0.048354	0.0187898	GAD1/GAD2	2
M5	hsa00980	Metabolism of xenobiotics by cytochrome P450	3/66	77/8050	0.0250335	0.048354	0.0187898	CYP1A1/CYP2C9/CYP1B1	3
M5	hsa05322	Systemic lupus erythematosus	4/66	136/8050	0.0250808	0.048354	0.0187898	GRIN2A/IL10/GRIN2B/IFNG	4
M5	hsa05203	Viral carcinogenesis	5/66	204/8050	0.0255228	0.0487668	0.0189502	NFKBIA/CCND1/NFKB1/JUN/RELA	5
M5	hsa04612	Antigen processing and presentation	3/66	78/8050	0.0258856	0.0490222	0.0190495	HSPA8/HSPA1A/IFNG	3
