# Supplementary material for: Systems Level Analysis and Identification of Pathways and Key Genes Associated with Delirium
Source: Genes (Basel). 2020 Oct 19;11(10):1225. doi: 10.3390/genes11101225 (PMC7590056; doi:10.3390/genes11101225)
Supplement: Supplementary file 1 [file genes-11-01225-s001.zip › Table S4.xlsx]

## Sheet: Table S3
M1 module
node_name	Degree	MCC	DMNC	MNC	EPC	BottleNeck	EcCentricity	Closeness	Radiality	Betweenness	Stress	Clustering Coefficient
APP	45	92200000000000	0.8873	28	15.563	58	0.5	53.5	2.79032	1862.02	3502	0.2596
PLCB1	37	92200000000000	0.68194	37	15.518	3	0.5	49.5	2.66129	353.11	1278	0.47447
AGT	31	92200000000000	0.83226	30	14.887	8	0.5	46.5	2.56452	268.906	720	0.58065
ADORA2A	30	92200000000000	0.85075	30	14.915	5	0.5	46	2.54839	167.538	700	0.63448
POMC	28	92200000000000	0.82145	28	14.891	1	0.5	45	2.51613	154.671	664	0.62698
GNAI2	25	92200000000000	1.04503	24	14.255	3	0.5	43.5	2.46774	154.643	372	0.77333
CXCL8	24	92200000000000	1.10407	23	13.863	2	0.5	43	2.45161	161.343	396	0.82609
ADORA1	24	92200000000000	1.05404	24	14.189	2	0.5	43	2.45161	34.8476	190	0.84783
HTR1A	23	92200000000000	1.18029	22	13.866	2	0.5	42.5	2.43548	122.676	212	0.89328
CCL5	23	92200000000000	1.18029	22	14.153	2	0.5	42.5	2.43548	122.676	212	0.89328
CXCL1	23	92200000000000	1.10407	23	14.174	1	0.5	42.5	2.43548	39.3429	202	0.90119
DRD2	23	92200000000000	1.16438	21	14.288	3	0.5	42.5	2.43548	242.39	482	0.81423
CXCL2	23	92200000000000	1.10407	23	13.326	2	0.5	42.5	2.43548	39.3429	202	0.90119
CNR1	23	92200000000000	1.10891	23	14.108	1	0.5	42.5	2.43548	13.2762	70	0.90514
OPRM1	22	92200000000000	1.09673	22	13.774	2	0.5	42	2.41935	14.6857	96	0.90909
CHRM4	22	92200000000000	1.18029	22	14.008	1	0.5	42	2.41935	0.67619	14	0.97835
OPRD1	22	92200000000000	1.18029	22	13.825	1	0.5	42	2.41935	0.67619	14	0.97835
NPY	21	92200000000000	1.16438	21	13.345	1	0.5	41.5	2.40323	0.58095	12	0.98095
GAL	21	92200000000000	1.16438	21	13.52	1	0.5	41.5	2.40323	0.58095	12	0.98095
OPRK1	21	92200000000000	1.16438	21	13.965	1	0.5	41.5	2.40323	0.58095	12	0.98095
DRD3	21	92200000000000	1.16438	21	13.252	1	0.33333	41.1667	2.37097	0.39048	8	0.98095
PDYN	21	92200000000000	1.17003	21	13.154	1	0.5	41.5	2.40323	0.47619	10	0.98571
PENK	21	92200000000000	1.17003	21	13.34	1	0.5	41.5	2.40323	0.47619	10	0.98571
AVP	19	3659160	0.60306	19	9.917	6	0.33333	39.3333	2.25806	123.61	470	0.52632
GNAS	13	3629041	0.77565	12	8.197	1	0.33333	33.6667	1.90323	26.419	70	0.67949
CHRM1	11	30264	0.7466	11	6.956	1	0.33333	35.5	2.14516	16.4103	104	0.8
LHB	11	3628824	0.81447	11	7.821	1	0.33333	32.6667	1.87097	6.0381	28	0.87273
DRD1	11	3628920	0.83144	11	7.371	1	0.33333	32.5	1.85484	2.21905	12	0.89091
HRH1	10	30240	0.81806	10	6.612	2	0.33333	34.8333	2.1129	9.37222	76	0.91111
TRH	10	30240	0.81806	10	6.697	1	0.33333	34.8333	2.1129	9.37222	76	0.91111
HTR2A	10	15144	0.71829	10	6.715	1	0.33333	34.8333	2.1129	12.2167	86	0.8
CALCA	10	3628800	0.89787	10	6.49	1	0.33333	32	1.83871	0	0	1
HRH2	10	3628800	0.89787	10	6.761	1	0.33333	32	1.83871	0	0	1
ADRB1	10	3628800	0.89787	10	6.624	1	0.33333	32	1.83871	0	0	1
CRH	10	3628800	0.89787	10	6.462	1	0.33333	32	1.83871	0	0	1
HTR2C	9	15120	0.78759	9	6.118	1	0.33333	34.3333	2.09677	9.15	74	0.91667
TAC1	8	10080	0.78725	8	5.384	1	0.33333	31	1.80645	0.22222	2	0.96429
EDN1	8	10080	0.78725	8	5.566	1	0.33333	31	1.80645	0.22222	2	0.96429
CAT	3	3	0.30779	2	2.621	1	0.33333	30.8333	1.95161	8.8381	46	0.33333
MMP9	3	6	0.46346	3	3.979	1	0.33333	26.1667	1.5	0	0	1
SOD2	2	2	0.30779	2	1.997	1	0.33333	29.3333	1.83871	0	0	1
SCD	1	1	0	1	2.172	1	0.33333	28.6667	1.80645	0	0	0
IL12A	1	1	0	1	1.783	1	0.33333	25.1667	1.46774	0	0	0
NR1D1	1	1	0	1	2.18	1	0.33333	28.6667	1.80645	0	0	0
INHBE	1	1	0	1	2.038	1	0.33333	28.6667	1.80645	0	0	0
MAP2K3	1	1	0	1	2.267	1	0.33333	28.6667	1.80645	0	0	0
ARC	1	1	0	1	2.363	1	0.33333	28.6667	1.80645	0	0	0
TTR	1	1	0	1	1.985	1	0.33333	28.6667	1.80645	0	0	0
S100B	1	1	0	1	2.262	1	0.33333	28.6667	1.80645	0	0	0
PHYH	1	1	0	1	1.965	1	0.33333	28.6667	1.80645	0	0	0
ACHE	1	1	0	1	2.123	1	0.33333	28.6667	1.80645	0	0	0
CES2	1	1	0	1	2.475	1	0.33333	28.6667	1.80645	0	0	0
SLC1A1	1	1	0	1	1.867	1	0.33333	28.6667	1.80645	0	0	0
IL1B	1	1	0	1	2.23	1	0.33333	28.6667	1.80645	0	0	0
BCL2L11	1	1	0	1	1.945	1	0.33333	28.6667	1.80645	0	0	0
SLC3A2	1	1	0	1	1.646	1	0.33333	25.3333	1.48387	0	0	0
SLC6A3	1	1	0	1	2.12	1	0.33333	25	1.45161	0	0	0
CCL2	1	1	0	1	1.953	1	0.33333	25	1.45161	0	0	0
GABRB2	1	1	0	1	1.837	1	0.33333	25	1.45161	0	0	0
SERPINA3	1	1	0	1	2.054	1	0.33333	28.6667	1.80645	0	0	0
GRIA2	1	1	0	1	1.84	1	0.33333	25	1.45161	0	0	0
CAMKK2	1	1	0	1	1.981	1	0.33333	28.6667	1.80645	0	0	0
REN	1	1	0	1	1.989	1	0.33333	26.3333	1.58065	0	0	0
M5 module
node_name	Degree	MCC	DMNC	MNC	EPC	BottleNeck	EcCentricity	Closeness	Radiality	Betweenness	Stress	Clustering Coefficient
JUN	24	117	0.20772	19	30.635	33	0.33333	47.3333	5.32877	2012.58	4842	0.11232
RELA	22	141	0.20914	21	30.605	35	0.25	44.75	5.16438	1191.13	3204	0.16017
NFKB1	16	107	0.26039	15	29.238	8	0.25	39.6667	4.89041	476.841	1516	0.21667
FOS	15	86	0.28101	13	29.085	7	0.25	39.3333	4.89041	486.107	1426	0.20952
DLG4	14	5058	0.59666	9	27.163	12	0.25	38.75	4.89041	884.22	2306	0.2967
HSPA8	13	49	0.23416	12	26.46	7	0.25	37.5833	4.79452	484.341	1364	0.20513
CAMK2A	13	5048	0.54893	9	25.784	12	0.25	36	4.65753	639.015	1768	0.29487
HSPA1A	11	40	0.2864	9	27.24	6	0.25	37.9167	4.90411	542.972	1494	0.21818
CAMK2D	10	5045	0.54893	9	25.127	6	0.25	33.5	4.53425	207.112	772	0.51111
PLA2G4A	9	13	0.37893	4	19.431	10	0.33333	37.3333	4.91781	925.456	1834	0.13889
GRIA1	9	5047	0.67062	8	24.498	3	0.2	31.5333	4.34247	159.155	376	0.63889
GRIA2	9	5052	0.59666	9	24.266	2	0.2	31.5333	4.34247	37.7071	124	0.69444
MYC	8	10	0.2842	4	22.624	7	0.25	36.4167	4.86301	519.331	1212	0.10714
HRH1	8	98	0.61814	6	22.045	6	0.25	31.5	4.39726	182.106	640	0.46429
GRIN1	8	5041	0.76834	7	24.846	2	0.25	33.5833	4.63014	223.638	658	0.75
GRIN2B	7	5040	0.76834	7	23.003	1	0.2	30.5333	4.31507	0	0	1
GRIN2A	7	5040	0.76834	7	23.336	1	0.2	30.5333	4.31507	0	0	1
CHRM1	7	100	0.54881	7	20.81	1	0.2	29.1167	4.12329	34.5573	244	0.71429
EDN1	7	50	0.58344	5	22.393	2	0.25	33.6667	4.65753	327.284	1254	0.47619
HTR2C	6	50	0.47549	6	19.814	1	0.2	28.6167	4.10959	34.2239	242	0.66667
HTR2A	6	50	0.47549	6	20.17	1	0.2	28.6167	4.10959	34.2239	242	0.66667
TRH	6	96	0.61814	6	19.177	1	0.2	27.0333	3.9726	8.66718	90	0.86667
ATF3	5	30	0.51861	5	23.512	1	0.25	32.5833	4.60274	7.83333	40	0.8
TAC1	5	48	0.58344	5	17.365	1	0.2	24	3.52055	0.33333	2	0.9
NFKBIA	5	30	0.51861	5	22.195	1	0.25	31.3333	4.45205	15.8222	76	0.8
CYP2C19	4	8	0.37893	4	9.071	1	0.25	26	3.9726	2	4	0.66667
GRIK2	4	12	0.47366	4	17.327	1	0.2	26.45	3.9589	1.33333	4	0.83333
IL1A	4	12	0.47366	4	21.072	1	0.25	31.9167	4.57534	1.4	6	0.83333
CCND1	4	12	0.47366	4	21.663	1	0.25	32.75	4.64384	2.26667	12	0.83333
IL1B	4	12	0.47366	4	20.539	1	0.25	31.75	4.56164	1	4	0.83333
DDIT3	4	12	0.47366	4	19.536	1	0.25	30.5	4.45205	0.66667	2	0.83333
NGF	4	7	0.46346	3	18.877	2	0.2	28.95	4.24658	144	436	0.5
CCL2	4	24	0.56839	4	22.244	1	0.25	32.0833	4.58904	0	0	1
IFNG	4	4	0.30779	2	21.048	1	0.33333	33.8333	4.76712	151.502	766	0.33333
CYP1A1	3	6	0.46346	3	8.605	1	0.25	25.5	3.9589	0	0	1
CYP1B1	3	6	0.46346	3	8.683	1	0.25	25.5	3.9589	0	0	1
GAD1	3	4	0.30898	3	14.673	2	0.25	30.5	4.47945	36.1205	142	0.66667
ARNT	3	3	0.30779	2	15.885	2	0.25	30.6667	4.49315	34.9	110	0.33333
GRIK5	3	6	0.46346	3	14.917	1	0.2	25.7833	3.93151	0	0	1
FOSB	3	6	0.46346	3	16.772	1	0.25	30	4.43836	0	0	1
IL6	3	3	0.30779	2	17.296	3	0.25	30.6667	4.50685	91.6554	372	0.33333
VEGFA	2	2	0	1	11.608	1	0.2	25.9667	3.9726	2.5	6	0
CYP2C9	2	2	0.30779	2	7.293	1	0.25	25	3.94521	0	0	1
GAD2	2	2	0.30779	2	10.203	1	0.2	24.75	3.82192	0	0	1
MMP9	2	2	0.30779	2	14.586	1	0.2	28.95	4.32877	0	0	1
ATP1A1	2	2	0.30779	2	13.147	1	0.25	29.75	4.45205	0	0	1
NFE2L1	2	2	0.30779	2	13.851	1	0.25	29.5	4.42466	0	0	1
TH	2	2	0.30779	2	11.817	1	0.2	24.45	3.75342	0	0	1
SERPINA3	2	2	0.30779	2	14.821	1	0.2	27.7833	4.20548	0	0	1
ICAM1	2	2	0.30779	2	14.012	1	0.2	27.7833	4.20548	0	0	1
IL12A	2	2	0.30779	2	14.562	1	0.2	27.7833	4.20548	0	0	1
INSIG2	2	2	0.30779	2	13.091	1	0.2	26.45	4.06849	0	0	1
KCNH2	2	2	0.30779	2	12.918	1	0.2	26.45	4.06849	0	0	1
ID2	2	2	0.30779	2	13.243	1	0.2	26.45	4.06849	0	0	1
S100B	2	2	0.30779	2	14.134	1	0.2	27.7833	4.20548	0	0	1
SOD2	1	1	0	1	6.267	1	0.2	24.1167	3.87671	0	0	0
SCD	1	1	0	1	6.893	1	0.2	24.1167	3.87671	0	0	0
PPM1B	1	1	0	1	8.643	1	0.2	24.9667	3.90411	0	0	0
GCLC	1	1	0	1	8.479	1	0.25	28.25	4.34247	0	0	0
CASP7	1	1	0	1	5.203	1	0.25	24.5	3.93151	0	0	0
CYP2C8	1	1	0	1	5.382	1	0.25	24.5	3.93151	0	0	0
IL10	1	1	0	1	9.064	1	0.2	27.1167	4.17808	0	0	0
BCL2L11	1	1	0	1	5.928	1	0.16667	20.5833	3.26027	0	0	0
AP1S1	1	1	0	1	7.756	1	0.2	24.25	3.80822	0	0	0
DUSP1	1	1	0	1	8.807	1	0.25	28.25	4.34247	0	0	0
DCAF8	1	1	0	1	6.336	1	0.2	24.1167	3.87671	0	0	0
ARC	1	1	0	1	8.986	1	0.2	24.7833	3.90411	0	0	0
HOMER1	1	1	0	1	7.365	1	0.16667	21.4833	3.35616	0	0	0
ABCC2	1	1	0	1	7.913	1	0.2	25.05	3.90411	0	0	0
ACHE	1	1	0	1	9.505	1	0.25	28.25	4.34247	0	0	0
GAP43	1	1	0	1	9.124	1	0.25	28.25	4.34247	0	0	0
ERN1	1	1	0	1	8.134	1	0.2	24.6167	3.91781	0	0	0
SLC6A3	1	1	0	1	8.258	1	0.2	23.45	3.67123	0	0	0
GABRG2	1	1	0	1	8.129	1	0.2	23.45	3.67123	0	0	0
