# Supplementary material for: Systems Level Analysis and Identification of Pathways and Key Genes Associated with Delirium
Source: Genes (Basel). 2020 Oct 19;11(10):1225. doi: 10.3390/genes11101225 (PMC7590056; doi:10.3390/genes11101225)
Supplement: Supplementary file 1 [file genes-11-01225-s001.zip › Table S1.xlsx]

## Sheet: Table S1.xls
Gene Symbol	Gene ID	Disease Name	Disease ID	Inference Score	Reference Count	Chemicals (Inference Network)
SLC22A2	6582	Delirium	MESH:D003693	217.05	149	abrine|Alprazolam|Amiodarone|Amitriptyline|Atropine|Azithromycin|Benztropine|Bupropion|Chlorpromazine|Cimetidine|Clomipramine|Clonidine|Clozapine|cyclobenzaprine|Cyclosporine|Cyproheptadine|Desipramine|Dexamethasone|Dextromethorphan|Diazepam|Diphenhydramine|Donepezil|Doxepin|Droperidol|Ethanol|Famotidine|Flumazenil|Fluoxetine|Haloperidol|homatropine|Imipramine|Indomethacin|Lidocaine|Loperamide|Ma…
CYP3A4	1576	Delirium	MESH:D003693	199.94	174	Albendazole|Alprazolam|Amiodarone|Amitriptyline|Azithromycin|Bromocriptine|Carbamazepine|Chloroquine|Chlorpromazine|Cimetidine|Ciprofloxacin|Citalopram|Clarithromycin|Clomiphene|Clomipramine|Clozapine|Codeine|Cyclosporine|Desipramine|Dexamethasone|Dextromethorphan|Diazepam|Diclofenac|Diltiazem|Disulfiram|Ethanol|Fentanyl|Fluconazole|Fluoxetine|Haloperidol|Ifosfamide|Imipramine|Itraconazole|Ketami…
CASP3	836	Delirium	MESH:D003693	173.58	204	abrine|Acetazolamide|Alprazolam|Amiodarone|Amitriptyline|Amphotericin B|Atenolol|Atropine|Bupropion|Carbamazepine|Chloroquine|Cimetidine|Ciprofloxacin|Citalopram|Clomipramine|Clonidine|Clozapine|Cocaine|Cyclosporine|Desipramine|Dexamethasone|Dexmedetomidine|Dextromethorphan|Diclofenac|Digitoxin|Diltiazem|Disulfiram|Donepezil|Ethanol|Flecainide|Fluoxetine|Furosemide|Haloperidol|Ibuprofen|Ifosfamid…
FOS	2353	Delirium	MESH:D003693	166.32	174	abrine|Amiodarone|Amphetamines|Atropine|Baclofen|Bupropion|Carbamazepine|Chlorpromazine|Clonidine|Clozapine|Cocaine|Cyclosporine|Desipramine|Dexamethasone|Dextromethorphan|Diazepam|Diclofenac|Disulfiram|Donepezil|Ethanol|Famotidine|Fentanyl|Flecainide|Fluoxetine|Furosemide|Haloperidol|Ibuprofen|Imipramine|Indomethacin|Isoflurane|Ketamine|Levodopa|Lidocaine|Lithium|Methamphetamine|Methotrexate|Met…
CYP2D6	1565	Delirium	MESH:D003693	157.34	120	Amiodarone|Amitriptyline|Amphetamines|Carbamazepine|Chloroquine|Chlorpromazine|Cimetidine|Citalopram|Clomipramine|Clonidine|Clozapine|Codeine|Desipramine|Dextromethorphan|Diclofenac|Ethanol|Fluoxetine|Haloperidol|Ifosfamide|Imipramine|Lamotrigine|Methadone|Methamphetamine|Metoclopramide|Metoprolol|Midazolam|Morphine|Nifedipine|N-Methyl-3,4-methylenedioxyamphetamine|Omeprazole|Ondansetron|Oxycodon…
TNF	7124	Delirium	MESH:D003693	155.58	196	Albendazole|Amiodarone|Amphotericin B|Antipsychotic Agents|Atropine|Azithromycin|Baclofen|Bromocriptine|Carbamazepine|Chloroquine|Chlorpromazine|Cimetidine|Ciprofloxacin|Clarithromycin|Clomipramine|Clonidine|Clozapine|Cocaine|Cyclosporine|Desipramine|Dexamethasone|Dexmedetomidine|Dextromethorphan|Diclofenac|Digoxin|Disulfiram|Donepezil|Ethanol|Famotidine|Fluoxetine|Furosemide|Haloperidol|Ibuprofe…
CAT	847	Delirium	MESH:D003693	145.26	165	abrine|Amiodarone|Amitriptyline|Amphotericin B|Atenolol|Bupropion|Carbamazepine|Cefepime|Chloroquine|Chlorpromazine|Citalopram|Clomipramine|Clozapine|Cocaine|Cyclosporine|Dexamethasone|Diazepam|Diclofenac|Diltiazem|Disulfiram|Donepezil|Ethanol|Famotidine|Fluoxetine|Haloperidol|Ibuprofen|Ifosfamide|Imipramine|Indomethacin|Isoflurane|Levetiracetam|Lithium|Lithium Carbonate|Loperamide|Magnesium Sulf…
KCNH2	3757	Delirium	MESH:D003693	138.14	127	abrine|Amantadine|Amiodarone|Amitriptyline|Benztropine|Betahistine|Chlorpromazine|Clarithromycin|Clomipramine|Clozapine|Codeine|Cyclosporine|Desipramine|Dextromethorphan|Digoxin|Diphenhydramine|Doxepin|Droperidol|Ethanol|Fentanyl|Flecainide|Fluoxetine|Haloperidol|Imipramine|Lamotrigine|Lidocaine|Maprotiline|Mefloquine|Methadone|Metoclopramide|Metoprolol|Nicotine|Olanzapine|Phenytoin|Procainamide|…
PRL	5617	Delirium	MESH:D003693	125.03	117	Amiodarone|Amisulpride|Bromocriptine|carbidopa, levodopa drug combination|Chlorpromazine|Cimetidine|Citalopram|Clomiphene|Clomipramine|Clonidine|Clozapine|Cocaine|Cyclosporine|Cyproheptadine|Dexamethasone|Diclofenac|Ethanol|Famotidine|Fluoxetine|Haloperidol|Indomethacin|Levodopa|Lithium|Methadone|Methamphetamine|Methotrexate|Metoclopramide|Morphine|Nifedipine|Olanzapine|Omeprazole|Phenytoin|Propo…
MAPK1	5594	Delirium	MESH:D003693	122.84	165	Aminocaproic Acid|Atenolol|Atropine|Baclofen|Bromocriptine|Carbamazepine|Chlorpromazine|Cimetidine|Ciprofloxacin|Clozapine|Cocaine|Cyclosporine|Desipramine|Dexamethasone|Diazepam|Diclofenac|Digitoxin|Digoxin|Diltiazem|Disulfiram|Donepezil|Ethanol|Famotidine|Fentanyl|Fluoxetine|Haloperidol|Imipramine|Indomethacin|Isoflurane|Ketamine|Levodopa|Lidocaine|Lithium|Loperamide|Maprotiline|Memantine|Metha…
IL6	3569	Delirium	MESH:D003693	120.28	157	abrine|Amiodarone|Amitriptyline|Amphotericin B|Atropine|Azithromycin|Carbamazepine|Chloroquine|Chlorpromazine|Ciprofloxacin|Clarithromycin|Clomipramine|Cocaine|Cyclosporine|Desipramine|Dexamethasone|Dexmedetomidine|Dextromethorphan|Diclofenac|Diphenhydramine|Disulfiram|Donepezil|Ethanol|Famotidine|Fluoxetine|Furosemide|Ibuprofen|Ifosfamide|Indomethacin|Irbesartan|Isoflurane|Ketamine|Lidocaine|Lit…
ABCB1	5243	Delirium	MESH:D003693	118.98	122	Amiodarone|Amitriptyline|Bromocriptine|Carbamazepine|Chloroquine|Chlorpromazine|Clomipramine|Clozapine|Cyclosporine|Dexamethasone|Digitoxin|Digoxin|Diltiazem|Disulfiram|Doxepin|Fentanyl|Haloperidol|Ibuprofen|Ifosfamide|Imipramine|Itraconazole|Lamotrigine|Levetiracetam|Loperamide|Mefloquine|Methadone|Methamphetamine|Methotrexate|Midazolam|Morphine|Nifedipine|N-Methyl-3,4-methylenedioxyamphetamine|…
IL1B	3553	Delirium	MESH:D003693	118.39	161	abrine|Amiodarone|Amitriptyline|Amphotericin B|Atropine|Azithromycin|Carbamazepine|Chloroquine|Chlorpromazine|Cimetidine|Ciprofloxacin|Clonidine|Cocaine|Cyclosporine|Desipramine|Dexamethasone|Dexmedetomidine|Diclofenac|Digitoxin|Diphenhydramine|Disulfiram|Donepezil|Ethanol|Famotidine|Fluoxetine|Ibuprofen|Ifosfamide|Indomethacin|Isoflurane|Ketamine|Lithium|Lithium Carbonate|Magnesium Sulfate|Metha…
MAPK3	5595	Delirium	MESH:D003693	117.01	162	Aminocaproic Acid|Atenolol|Atropine|Baclofen|Bromocriptine|Chlorpromazine|Cimetidine|Ciprofloxacin|Clozapine|Cocaine|Cyclosporine|Desipramine|Dexamethasone|Diazepam|Diclofenac|Digitoxin|Digoxin|Diltiazem|Disulfiram|Donepezil|Ethanol|Famotidine|Fentanyl|Fluoxetine|Haloperidol|Imipramine|Indomethacin|Isoflurane|Ketamine|Levodopa|Lidocaine|Lithium|Loperamide|Maprotiline|Memantine|Methadone|Methotrex…
BAX	581	Delirium	MESH:D003693	114.99	158	Amiodarone|Amitriptyline|Atropine|Bromocriptine|Carbamazepine|Chloroquine|Cimetidine|Ciprofloxacin|Clozapine|Cocaine|Cyclosporine|Dexamethasone|Dexmedetomidine|Dextromethorphan|Diazepam|Diclofenac|Disulfiram|Ethanol|Furosemide|Haloperidol|Ifosfamide|Indomethacin|Irbesartan|Isoflurane|Ketamine|Levodopa|Lithium|Methadone|Methamphetamine|Methotrexate|Misoprostol|Morphine|Nicotine|Nifedipine|Nitropru…
BDNF	627	Delirium	MESH:D003693	114.46	130	Amantadine|Amiodarone|Antidepressive Agents|Bromocriptine|Carbamazepine|Chlorpromazine|Clozapine|Cocaine|Cyclosporine|Desipramine|Dexamethasone|Diazepam|Disulfiram|Ethanol|Fluoxetine|Haloperidol|Imipramine|Ketamine|Lamotrigine|Lithium|Methamphetamine|Morphine|Niacin|Nicotine|Nifedipine|N-Methyl-3,4-methylenedioxyamphetamine|Olanzapine|Paroxetine|Pilocarpine|Plant Extracts|Quetiapine Fumarate|Risp…
SLC22A1	6580	Delirium	MESH:D003693	113.47	64	abrine|Amiodarone|Amitriptyline|Atenolol|Atropine|Cimetidine|Clonidine|Cyclosporine|Dexamethasone|Diclofenac|Digoxin|Diltiazem|Diphenhydramine|Famotidine|Flecainide|Ibuprofen|Imipramine|Indomethacin|Lidocaine|Metoprolol|Nicotine|Nifedipine|Omeprazole|Plant Extracts|Propafenone|Propranolol|Quinidine|Ranitidine|Sulindac|Trimethoprim|Valproic Acid|Verapamil
BCL2	596	Delirium	MESH:D003693	110.12	152	Amiodarone|Amitriptyline|Carbamazepine|Chloroquine|Cimetidine|Ciprofloxacin|Clonidine|Clozapine|Cocaine|Cyclosporine|Desipramine|Dexamethasone|Dexmedetomidine|Dextromethorphan|Disulfiram|Donepezil|Ethanol|Fluoxetine|Furosemide|Haloperidol|Ifosfamide|Indomethacin|Irbesartan|Isoflurane|Itraconazole|Lamotrigine|Levodopa|Lithium|Methamphetamine|Methotrexate|Midazolam|Morphine|Nicotine|Nifedipine|Nitr…
DRD2	1813	Delirium	MESH:D003693	109.05	103	abrine|Amisulpride|Bromocriptine|Carbamazepine|Chlorpromazine|Clomipramine|Clozapine|Cocaine|Cyclosporine|Diltiazem|Ethanol|Fluoxetine|Haloperidol|Lamotrigine|Levodopa|Lithium|mephedrone|Methadone|Methamphetamine|Metoclopramide|Morphine|Naltrexone|Nicotine|Nifedipine|N-Methyl-3,4-methylenedioxyamphetamine|Olanzapine|oxybutynin|Pilocarpine|Plant Extracts|Quetiapine Fumarate|Risperidone|Thioridazin…
CYP1A2	1544	Delirium	MESH:D003693	106.33	110	abrine|Albendazole|Amiodarone|Amitriptyline|Carbamazepine|Chlorpromazine|Cimetidine|Ciprofloxacin|Clarithromycin|Clozapine|Cyclosporine|Dexamethasone|Dexmedetomidine|Dextromethorphan|Diclofenac|Ethanol|Fluconazole|Ibuprofen|Ifosfamide|Imipramine|Indomethacin|Levodopa|Lidocaine|Methadone|Methamphetamine|Methotrexate|Nicotine|Nifedipine|N-Methyl-3,4-methylenedioxyamphetamine|Ofloxacin|Olanzapine|Om…
JUN	3725	Delirium	MESH:D003693	100.42	140	abrine|Amiodarone|Atropine|Carbamazepine|Clozapine|Cocaine|Cyclosporine|Dexamethasone|Dextromethorphan|Diazepam|Diclofenac|Disulfiram|Donepezil|Ethanol|Fluoxetine|Haloperidol|Indomethacin|Isoflurane|Ketamine|Lithium|Methamphetamine|Methotrexate|Metoprolol|Morphine|Nicotine|Nitroprusside|N-Methyl-3,4-methylenedioxyamphetamine|ON 01910|oxybutynin|Phenytoin|Physostigmine|Pilocarpine|Plant Extracts|P…
CYP2C9	1559	Delirium	MESH:D003693	96.54	87	abrine|Amiodarone|Amitriptyline|Carbamazepine|Chlorpromazine|Cimetidine|Clozapine|Cocaine|Cyclosporine|Desipramine|Dexamethasone|Dextromethorphan|Diclofenac|Ethanol|Fluconazole|Fluoxetine|Ibuprofen|Ifosfamide|Irbesartan|Itraconazole|Methotrexate|Midazolam|Nifedipine|Omeprazole|Oxycodone|Phenytoin|Plant Extracts|Propranolol|Quinidine|Sertraline|Thioridazine|Tranylcypromine|Valproic Acid|Verapamil
EGR1	1958	Delirium	MESH:D003693	91.21	117	abrine|Amiodarone|Atropine|Chlorpromazine|Clozapine|Cocaine|Cyclosporine|Desipramine|Dexamethasone|Diazepam|Diclofenac|Disulfiram|Donepezil|Ethanol|Fluoxetine|Haloperidol|Indomethacin|Levodopa|Methamphetamine|Methotrexate|Metoprolol|Morphine|Naltrexone|Nicotine|N-Methyl-3,4-methylenedioxyamphetamine|ON 01910|Phenytoin|Pilocarpine|Propranolol|Ranitidine|Risperidone|Scopolamine|Sevoflurane|Tranylcy…
RELA	5970	Delirium	MESH:D003693	89.8	126	abrine|Amitriptyline|Atropine|Carbamazepine|Chloroquine|Cimetidine|Clonidine|Clozapine|Cocaine|Cyclosporine|Dexamethasone|Dexmedetomidine|Diazepam|Diclofenac|Diltiazem|Disulfiram|Donepezil|Ethanol|Famotidine|Fluoxetine|Haloperidol|Ibuprofen|Indomethacin|Irbesartan|Isoflurane|Lithium|Methamphetamine|Methotrexate|Morphine|Niacin|Nicotine|Nifedipine|Nitroprusside|N-Methyl-3,4-methylenedioxyamphetami…
PTGS2	5743	Delirium	MESH:D003693	89.63	90	abrine|Amiodarone|Atenolol|Atropine|Chloroquine|Cyclosporine|Dexamethasone|Dextromethorphan|Diclofenac|Disulfiram|Donepezil|Ethanol|Famotidine|Fluoxetine|Furosemide|Ibuprofen|Ifosfamide|Indomethacin|Irbesartan|Isoflurane|Methamphetamine|Methotrexate|Metoprolol|Misoprostol|Morphine|Niacin|Nicotine|Nifedipine|Nitroprusside|Ofloxacin|Omeprazole|Paroxetine|Phenytoin|Pilocarpine|Plant Extracts|Propran…
AKT1	207	Delirium	MESH:D003693	89.04	123	abrine|Amiodarone|Atropine|Carbamazepine|Chloroquine|Chlorpromazine|Ciprofloxacin|Citalopram|Clozapine|Cocaine|Cyclosporine|Dexamethasone|Diclofenac|Ethanol|Furosemide|Haloperidol|Indomethacin|Irbesartan|Isoflurane|Levodopa|Lithium|Methamphetamine|Methotrexate|Metoprolol|Morphine|Niacin|Nicotine|Nifedipine|Nitroprusside|N-Methyl-3,4-methylenedioxyamphetamine|Olanzapine|ON 01910|Pilocarpine|Plant …
CES2	8824	Delirium	MESH:D003693	88.9	82	abrine|Amiodarone|Amitriptyline|Chlorpromazine|Clomipramine|Cocaine|Codeine|Cyclosporine|Dexamethasone|Ethanol|Fluconazole|Galantamine|Haloperidol|Imipramine|Loperamide|Meperidine|Methotrexate|Morphine|Nevirapine|Omeprazole|oxybutynin|Oxycodone|Physostigmine|Rivastigmine|Tacrine|Valproic Acid
CASP9	842	Delirium	MESH:D003693	88.82	109	Amiodarone|Bupropion|Chloroquine|Cimetidine|Ciprofloxacin|Clomipramine|Clonidine|Cocaine|Cyclosporine|Desipramine|Dexamethasone|Dexmedetomidine|Diclofenac|Digitoxin|Disulfiram|Donepezil|Ethanol|Fluoxetine|Furosemide|Ifosfamide|Indomethacin|Isoflurane|Ketamine|Lidocaine|Methamphetamine|Methotrexate|Metoprolol|Morphine|Nicotine|Nitroprusside|N-Methyl-3,4-methylenedioxyamphetamine|ON 01910|Paroxetin…
IFNG	3458	Delirium	MESH:D003693	88.12	116	abrine|Amphotericin B|Carbamazepine|Chloroquine|Chlorpromazine|Cimetidine|Ciprofloxacin|Clarithromycin|Clonidine|Clozapine|Cocaine|Cyclosporine|Dexamethasone|Diclofenac|Digoxin|Ethanol|Famotidine|Fluoxetine|Ibuprofen|Indomethacin|Irbesartan|Ketamine|Lithium Carbonate|Methamphetamine|Methotrexate|Morphine|Nevirapine|Niacin|Nicotine|Nitroprusside|Omeprazole|Phenytoin|Pilocarpine|Plant Extracts|Pred…
HTR2C	3358	Delirium	MESH:D003693	88	87	abrine|Amitriptyline|Carbamazepine|Chlorpromazine|Citalopram|Clomipramine|Clozapine|Cocaine|Cyclosporine|Ethanol|Fluoxetine|Haloperidol|Imipramine|Methamphetamine|N-Methyl-3,4-methylenedioxyamphetamine|Olanzapine|Paroxetine|Pilocarpine|Plant Extracts|Risperidone|Scopolamine|Sertraline|Trazodone|Valproic Acid
CYP2C19	1557	Delirium	MESH:D003693	87.07	78	Amiodarone|Amitriptyline|Bupropion|Carbamazepine|Chlorpromazine|Citalopram|Clomipramine|Clozapine|Cyclosporine|Desipramine|Dexamethasone|Dextromethorphan|Diazepam|Diclofenac|Famotidine|Fluconazole|Fluoxetine|Ifosfamide|Imipramine|Itraconazole|N-Methyl-3,4-methylenedioxyamphetamine|Omeprazole|Phenytoin|Plant Extracts|Propranolol|Quinidine|Sertraline|Thioridazine|Tranylcypromine|Valproic Acid
CASP7	840	Delirium	MESH:D003693	86.65	99	abrine|Amiodarone|Chloroquine|Cimetidine|Clomipramine|Clozapine|Cyclosporine|Dexamethasone|Dexmedetomidine|Disulfiram|Flecainide|Fluoxetine|Haloperidol|Imipramine|Indomethacin|Isoflurane|Levodopa|Lithium|Memantine|Methotrexate|Nitrazepam|Nitroprusside|ON 01910|Plant Extracts|Propafenone|Propranolol|Ribavirin|Risperidone|Sertraline|Sevoflurane|Temozolomide|Valproic Acid|Verapamil
SOD1	6647	Delirium	MESH:D003693	86.21	108	Albendazole|Amitriptyline|Atenolol|Bromocriptine|Bupropion|Chloroquine|Chlorpromazine|Clozapine|Cocaine|Cyclosporine|Dexamethasone|Diclofenac|Disulfiram|Donepezil|Doxepin|Ethanol|Fluoxetine|Haloperidol|Indomethacin|Levodopa|Lithium|mephedrone|Methamphetamine|Methotrexate|Nicotine|Nitroprusside|N-Methyl-3,4-methylenedioxyamphetamine|Olanzapine|Plant Extracts|Propofol|Quetiapine Fumarate|Risperidon…
CASP8	841	Delirium	MESH:D003693	86.1	111	abrine|Amiodarone|Bupropion|Carbamazepine|Chloroquine|Cimetidine|Ciprofloxacin|Clomipramine|Clonidine|Cocaine|Cyclosporine|Dexamethasone|Dexmedetomidine|Diclofenac|Digitoxin|Donepezil|Ethanol|Fluoxetine|Furosemide|Imipramine|Indomethacin|Isoflurane|Ketamine|Lithium|Methotrexate|Morphine|Nicotine|Nitroprusside|N-Methyl-3,4-methylenedioxyamphetamine|Ofloxacin|Omeprazole|Paroxetine|Plant Extracts|Pr…
SLC47A1	55244	Delirium	MESH:D003693	85.83	52	abrine|Amantadine|Atropine|Cimetidine|Clonidine|Cyclosporine|Dexamethasone|Famotidine|Imipramine|Indomethacin|Methamphetamine|Methotrexate|Nicotine|Ondansetron|Procainamide|Propranolol|Quinidine|Ranitidine|Scopolamine|Tacrine|Tramadol|Trimethoprim|Valproic Acid|Verapamil
VEGFA	7422	Delirium	MESH:D003693	84.57	106	abrine|Albendazole|Amiodarone|Amitriptyline|Bromocriptine|Carbamazepine|Chlorpromazine|Cocaine|Cyclosporine|Dexamethasone|Diclofenac|Digoxin|Ethanol|Fluoxetine|Furosemide|Ibuprofen|Ifosfamide|Indomethacin|Lithium|Methamphetamine|Methotrexate|Metoprolol|Morphine|Nevirapine|Niacin|Nicotine|Nifedipine|Nitroprusside|N-Methyl-3,4-methylenedioxyamphetamine|Paroxetine|Pilocarpine|Plant Extracts|Predniso…
PENK	5179	Delirium	MESH:D003693	84.28	89	Baclofen|Carbamazepine|Clozapine|Cocaine|Dexamethasone|Diazepam|Ethanol|Fluoxetine|Haloperidol|Levodopa|Memantine|Methamphetamine|Metoprolol|Morphine|Naltrexone|Nicotine|Nifedipine|N-Methyl-3,4-methylenedioxyamphetamine|Plant Extracts|Propranolol|Scopolamine|Theophylline|Thiopental|Valproic Acid|Verapamil
SLC47A2	146802	Delirium	MESH:D003693	83.57	52	Amantadine|Amitriptyline|Atropine|Cimetidine|Clonidine|Cyclosporine|Dexamethasone|Famotidine|Methamphetamine|Nicotine|Ondansetron|Procainamide|Propranolol|Quinidine|Ranitidine|Scopolamine|Tacrine|Tramadol|Trimethoprim|Valproic Acid|Verapamil
CREB1	1385	Delirium	MESH:D003693	82.93	106	abrine|Atenolol|Atropine|Baclofen|Citalopram|Clozapine|Cocaine|Desipramine|Dexamethasone|Diazepam|Disulfiram|Ethanol|Fluoxetine|Haloperidol|Imipramine|Levodopa|Memantine|Methotrexate|Morphine|Nicotine|Nifedipine|Nitroprusside|Olanzapine|Plant Extracts|Propranolol|Scopolamine|Sertraline|Sevoflurane|Tranylcypromine|Valproic Acid|Zolpidem
CRH	1392	Delirium	MESH:D003693	82.8	101	Alprazolam|Atropine|Chlorpromazine|Clozapine|Cocaine|Dexamethasone|Ethanol|Fentanyl|Fluoxetine|Haloperidol|Imipramine|Indomethacin|Ketamine|Methamphetamine|Morphine|Naltrexone|Nicotine|Nitroprusside|Phenelzine|Phenytoin|Propranolol|Risperidone|Thioridazine|Thyroxine|Valproic Acid
ACHE	43	Delirium	MESH:D003693	82.7	81	abrine|Amitriptyline|Atropine|Carbamazepine|Chlorpromazine|Ciprofloxacin|Cyclosporine|Desipramine|Dexamethasone|Disulfiram|Donepezil|Doxepin|Ethanol|Galantamine|Ibuprofen|Imipramine|Indomethacin|Memantine|Methamphetamine|Methotrexate|Metoclopramide|Morphine|Nicotine|Ofloxacin|Phenytoin|Physostigmine|physostigmine salicylate|Pilocarpine|Plant Extracts|Ranitidine|Rivastigmine|Scopolamine|Tacrine|Tr…
NOS2	4843	Delirium	MESH:D003693	82.36	97	abrine|Amitriptyline|Atenolol|Atropine|Bromocriptine|Carbamazepine|Chloroquine|Cyclosporine|Dexamethasone|Diazepam|Diclofenac|Disulfiram|Donepezil|Ethanol|Fluoxetine|Ibuprofen|Ifosfamide|Indomethacin|Isoflurane|Lamotrigine|Lithium|Maprotiline|Methamphetamine|Methotrexate|Metoclopramide|Metoprolol|Morphine|Naltrexone|Niacin|Nicotine|Nifedipine|Nitroprusside|Phenytoin|Pilocarpine|Plant Extracts|Pro…
INHBE	83729	Delirium	MESH:D003693	80.15	68	Amiodarone|Amitriptyline|Carbamazepine|Chlorpromazine|Citalopram|Clarithromycin|Clomipramine|Clozapine|Cyclosporine|Doxepin|Ethanol|Flecainide|Fluoxetine|Haloperidol|Imipramine|Nevirapine|Omeprazole|Oxycodone|Quinidine|Ranitidine|Sertraline|Thioridazine|Valproic Acid
GFAP	2670	Delirium	MESH:D003693	79.69	92	abrine|Amiodarone|Amitriptyline|Atropine|Chlorpromazine|Clozapine|Cocaine|Dexamethasone|Digoxin|Ethanol|Fluoxetine|Ibuprofen|Ketamine|Memantine|Methamphetamine|Methotrexate|Morphine|Nicotine|Nifedipine|N-Methyl-3,4-methylenedioxyamphetamine|Physostigmine|Pilocarpine|Plant Extracts|Scopolamine|Temozolomide|Valproic Acid|Verapamil
AVP	551	Delirium	MESH:D003693	79.65	75	Acyclovir|Antipsychotic Agents|Chlorpromazine|Clonidine|Dexamethasone|Ethanol|Fluoxetine|Haloperidol|Ifosfamide|Indomethacin|Isoflurane|Levodopa|Lithium|Mesna|Methamphetamine|Methotrexate|Metoclopramide|Morphine|Nicotine|Nifedipine|Propofol|Scopolamine|Valproic Acid
CXCL8	3576	Delirium	MESH:D003693	79.6	113	abrine|Albendazole|Amiodarone|Amphotericin B|Azithromycin|Carbamazepine|Chloroquine|Chlorpromazine|Cimetidine|Ciprofloxacin|Clarithromycin|Clonidine|Cocaine|Codeine|Cyclosporine|Dexamethasone|Diazepam|Diclofenac|Digitoxin|Digoxin|Diphenhydramine|Ethanol|Famotidine|Ibuprofen|Indomethacin|Itraconazole|Lidocaine|Lithium|Lithium Carbonate|Magnesium Sulfate|Methotrexate|Morphine|Niacin|Nicotine|Nifedi…
IL10	3586	Delirium	MESH:D003693	79.1	110	Albendazole|Amitriptyline|Amphotericin B|Ciprofloxacin|Clonidine|Clozapine|Cocaine|Cyclosporine|Dexamethasone|Dextromethorphan|Diclofenac|Donepezil|Ethanol|Famotidine|Fluoxetine|Furosemide|Ibuprofen|Indomethacin|Lithium|Methadone|Methamphetamine|Methotrexate|Misoprostol|Morphine|Nicotine|Olanzapine|Omeprazole|Pilocarpine|Plant Extracts|Propofol|Propranolol|Ranitidine|Ribavirin|Theophylline|Valpro…
DDIT3	1649	Delirium	MESH:D003693	78.86	67	abrine|Amiodarone|Carbamazepine|Chloroquine|Chlorpromazine|Cimetidine|Cocaine|Cyclosporine|Desipramine|Dexamethasone|Diclofenac|Disulfiram|Ethanol|Furosemide|Ibuprofen|Ifosfamide|Indomethacin|Methamphetamine|Methotrexate|Naltrexone|Nicotine|Nifedipine|N-Methyl-3,4-methylenedioxyamphetamine|Ofloxacin|Omeprazole|ON 01910|Phenytoin|Pilocarpine|Plant Extracts|Sertraline|Sulindac|Tacrine|Valproic Acid…
ASNS	440	Delirium	MESH:D003693	78.53	66	abrine|Amiodarone|Amitriptyline|Carbamazepine|Chlorpromazine|Clomipramine|Clozapine|Cyclosporine|Dexamethasone|Diclofenac|Disulfiram|Doxepin|Ethanol|Flecainide|Fluoxetine|Haloperidol|Ibuprofen|Ifosfamide|Imipramine|Indomethacin|Methotrexate|Quinidine|Sertraline|Sulindac|Thioridazine|Valproic Acid
ARC	23237	Delirium	MESH:D003693	78.24	87	abrine|Amiodarone|Clozapine|Cocaine|Desipramine|Disulfiram|Ethanol|Fluoxetine|Furosemide|Haloperidol|Isoflurane|Methamphetamine|Nicotine|N-Methyl-3,4-methylenedioxyamphetamine|Paroxetine|Plant Extracts|Propofol|Scopolamine|Sevoflurane|Tranylcypromine|Triazolam|Valproic Acid
CYP3A23/3A1	25642	Delirium	MESH:D003693	78.11	68	Alprazolam|Amiodarone|Amitriptyline|Carbamazepine|Ciprofloxacin|Clomipramine|Cocaine|Dexamethasone|Dextromethorphan|Diclofenac|Ethanol|Fluconazole|Ifosfamide|Imipramine|Indomethacin|Ketamine|Lamotrigine|Methotrexate|Midazolam|Nevirapine|Nifedipine|Omeprazole|Oxycodone|Phenytoin|Plant Extracts|Valproic Acid
DRD1	1812	Delirium	MESH:D003693	77.26	99	Amitriptyline|Carbamazepine|Chlorpromazine|Clozapine|Cocaine|Cyclosporine|Diclofenac|Diltiazem|Ethanol|Haloperidol|Levodopa|Lithium|Methamphetamine|Metoclopramide|Morphine|Nicotine|Olanzapine|Physostigmine|Pilocarpine|Plant Extracts|Risperidone|Sertraline|Valproic Acid|Verapamil
TAGLN	6876	Delirium	MESH:D003693	76.62	66	abrine|Amiodarone|Amitriptyline|Carbamazepine|Chlorpromazine|Citalopram|Clomipramine|Clozapine|Cyclosporine|Dexamethasone|Doxepin|Ethanol|Flecainide|Fluoxetine|Haloperidol|Ibuprofen|Imipramine|Methamphetamine|Methotrexate|Quinidine|Sertraline|Temozolomide|Thioridazine|Valproic Acid
POMC	5443	Delirium	MESH:D003693	76.53	86	Atropine|Bromocriptine|Carbamazepine|Chloroquine|Citalopram|Clonidine|Cocaine|Cyproheptadine|Dexamethasone|Disulfiram|Ethanol|Fentanyl|Fluoxetine|Ibuprofen|Imipramine|Indomethacin|Levodopa|Lidocaine|Lithium|Methamphetamine|Morphine|Nicotine|Nitroprusside|N-Methyl-3,4-methylenedioxyamphetamine|Olanzapine|Prednisone|Theophylline|Valproic Acid
NR3C1	2908	Delirium	MESH:D003693	76.39	93	abrine|Amiodarone|Amitriptyline|Carbamazepine|Chlorpromazine|Citalopram|Clozapine|Cocaine|Cyclosporine|Desipramine|Dexamethasone|Diclofenac|Ethanol|Fluoxetine|Ibuprofen|Lamotrigine|Lithium|Methamphetamine|Methotrexate|Morphine|Nicotine|N-Methyl-3,4-methylenedioxyamphetamine|Omeprazole|ON 01910|Phenytoin|Plant Extracts|Prednisone|Thyroxine|Valproic Acid|Verapamil
CCL2	6347	Delirium	MESH:D003693	75.91	81	abrine|Albendazole|Amiodarone|Azithromycin|Chloroquine|Cimetidine|Clonidine|Cocaine|Codeine|Cyclosporine|Dexamethasone|Dextromethorphan|Diclofenac|Digitoxin|Digoxin|Disulfiram|Ethanol|Fluoxetine|Ibuprofen|Indomethacin|Irbesartan|Isoflurane|Lidocaine|Methadone|Methamphetamine|Methotrexate|Morphine|Niacin|Nicotine|Nifedipine|Nitroprusside|Phenytoin|Pilocarpine|Plant Extracts|Sevoflurane|Temozolomid…
FABP1	2168	Delirium	MESH:D003693	75.5	62	Amiodarone|Amitriptyline|Chlorpromazine|Citalopram|Clomipramine|Clozapine|Cyclosporine|Dexamethasone|Diclofenac|Doxepin|Ethanol|Flecainide|Fluoxetine|Imipramine|Methamphetamine|Methotrexate|Niacin|Olanzapine|Plant Extracts|Quinidine|Sertraline|Theophylline|Thioridazine|Valproic Acid
HRH1	3269	Delirium	MESH:D003693	75.48	68	abrine|Betahistine|Cimetidine|Clozapine|Cyclosporine|Cyproheptadine|Dexamethasone|Diphenhydramine|Ethanol|Fluoxetine|Lamotrigine|Methotrexate|Morphine|N-Methyl-3,4-methylenedioxyamphetamine|Olanzapine|Paroxetine|Plant Extracts|Promethazine|Ranitidine|Scopolamine|Tacrine|Valproic Acid
BCL2L1	598	Delirium	MESH:D003693	75.34	84	Azithromycin|Carbamazepine|Chloroquine|Chlorpromazine|Clarithromycin|Clonidine|Cocaine|Cyclosporine|Dexamethasone|Dexmedetomidine|Dextromethorphan|Diclofenac|Ethanol|Fluoxetine|Haloperidol|Ibuprofen|Indomethacin|Isoflurane|Methamphetamine|Methotrexate|Metoprolol|Morphine|Nicotine|Nitroprusside|N-Methyl-3,4-methylenedioxyamphetamine|ON 01910|Phenytoin|Plant Extracts|Propofol|Sulindac|Temozolomide|…
ABCB1A	18671	Delirium	MESH:D003693	75.33	63	Amiodarone|Amitriptyline|Carbamazepine|Cyclosporine|Dexamethasone|Diclofenac|Digoxin|Ethanol|Ketamine|Levetiracetam|Loperamide|Metoclopramide|Morphine|Nevirapine|Omeprazole|Oxycodone|Phenytoin|Pilocarpine|Plant Extracts|Prednisone|Quinidine|Risperidone|Sevoflurane|Valproic Acid|Verapamil
TP53	7157	Delirium	MESH:D003693	75.2	111	Atropine|Carbamazepine|Chloroquine|Chlorpromazine|Clozapine|Cyclosporine|Dexamethasone|Dexmedetomidine|Diclofenac|Digitoxin|Donepezil|Ethanol|Fluoxetine|Haloperidol|Ibuprofen|Ifosfamide|Indomethacin|Isoflurane|Ketamine|Lithium|Methotrexate|Morphine|Niacin|Nicotine|Nifedipine|Nitroprusside|Olanzapine|ON 01910|Phenytoin|Plant Extracts|Promethazine|Propofol|Quinidine|Sevoflurane|Sulindac|Tacrine|Tem…
GSK3B	2932	Delirium	MESH:D003693	75.01	119	Carbamazepine|Clozapine|Cocaine|Cyclosporine|Dexamethasone|Dexmedetomidine|Diclofenac|Disulfiram|Ethanol|Famotidine|Fluoxetine|Haloperidol|Indomethacin|Ketamine|Levodopa|Lithium|Methamphetamine|Methotrexate|Morphine|Nicotine|Nitroprusside|N-Methyl-3,4-methylenedioxyamphetamine|Olanzapine|Plant Extracts|Propofol|Propranolol|Risperidone|Sevoflurane|Sulindac|Valproic Acid
NFKB1	4790	Delirium	MESH:D003693	74.91	97	abrine|Carbamazepine|Chloroquine|Cimetidine|Clonidine|Clozapine|Cocaine|Cyclosporine|Dexamethasone|Diazepam|Diclofenac|Digitoxin|Diltiazem|Disulfiram|Ethanol|Haloperidol|Ibuprofen|Indomethacin|Irbesartan|Isoflurane|Lithium|Methamphetamine|Morphine|Niacin|Nicotine|Nitroprusside|Phenytoin|Plant Extracts|Sertraline|Sulindac|Theophylline|Valproic Acid
SOD2	6648	Delirium	MESH:D003693	74.48	104	abrine|Albendazole|Amiodarone|Atenolol|Carbamazepine|Clozapine|Cyclosporine|Dexamethasone|Diazepam|Diclofenac|Disulfiram|Ethanol|Haloperidol|Ibuprofen|Indomethacin|Isoflurane|Levodopa|Methamphetamine|Methotrexate|Morphine|Nicotine|Nifedipine|Nitroprusside|Paroxetine|Physostigmine|Pilocarpine|Plant Extracts|Propofol|Selegiline|Sulindac|Temozolomide|Thyroxine|Tramadol|Trazodone|Valproic Acid|Verapa…
AGT	183	Delirium	MESH:D003693	74.13	94	abrine|Amiodarone|Atenolol|Cefepime|Clozapine|Cocaine|Cyclosporine|Dexamethasone|Ethanol|Famotidine|Furosemide|Haloperidol|Ibuprofen|Indomethacin|Irbesartan|Ketamine|Methotrexate|Metoprolol|Morphine|Niacin|Nifedipine|Nitroprusside|N-Methyl-3,4-methylenedioxyamphetamine|Omeprazole|Plant Extracts|Propranolol|Scopolamine|Temozolomide|Thiopental|Thyroxine|Valproic Acid
REN	5972	Delirium	MESH:D003693	73.87	55	Amphotericin B|Atenolol|Clonidine|Cyclosporine|Dexamethasone|Diltiazem|Ethanol|Fentanyl|Furosemide|Indomethacin|Irbesartan|Isoflurane|Ketamine|Magnesium Sulfate|Metoprolol|Nifedipine|Nitroprusside|Plant Extracts|Propofol|Propranolol|Ranitidine|Sulindac|Theophylline|Valproic Acid
MAOA	4128	Delirium	MESH:D003693	73.7	70	abrine|Amitriptyline|Carbamazepine|Cocaine|Cyclosporine|Dexamethasone|Diclofenac|Disulfiram|Ethanol|Fluoxetine|Haloperidol|Linezolid|Methamphetamine|Methotrexate|Nicotine|Nitroprusside|N-Methyl-3,4-methylenedioxyamphetamine|Olanzapine|Plant Extracts|Risperidone|Selegiline|Sertraline|Sulindac|Tranylcypromine|Valproic Acid
CYP3A5	1577	Delirium	MESH:D003693	73.64	88	abrine|Alprazolam|Amiodarone|Amitriptyline|Carbamazepine|Chlorpromazine|Clozapine|Cyclosporine|Dexamethasone|Dextromethorphan|Diltiazem|Fluoxetine|Haloperidol|Ifosfamide|Lidocaine|Midazolam|Omeprazole|Phenytoin|Physostigmine|Plant Extracts|Risperidone|Trazodone|Valproic Acid|Verapamil
GAD1	2571	Delirium	MESH:D003693	73.62	87	abrine|Antipsychotic Agents|Carbamazepine|Chlorpromazine|Clozapine|Cocaine|Cyclosporine|Dexamethasone|Diazepam|Ethanol|Fluoxetine|Furosemide|Haloperidol|Ketamine|Levodopa|Methotrexate|Morphine|Nicotine|Olanzapine|Pilocarpine|Propranolol|Valproic Acid
SLC22A3	6581	Delirium	MESH:D003693	73.32	45	Atropine|Cimetidine|Clonidine|Cyclosporine|Desipramine|Digoxin|Diphenhydramine|Ethanol|Famotidine|Flecainide|Imipramine|Lidocaine|Methamphetamine|Nifedipine|Procainamide|Propafenone|Propranolol|Quinidine|Ranitidine|Trimethoprim|Valproic Acid|Verapamil
CDKN1A	1026	Delirium	MESH:D003693	72.64	85	abrine|Carbamazepine|Chloroquine|Chlorpromazine|Ciprofloxacin|Cocaine|Cyclosporine|Dexamethasone|Diclofenac|Digitoxin|Ethanol|Fluoxetine|Ibuprofen|Ifosfamide|Indomethacin|Lidocaine|Lithium|Methamphetamine|Methotrexate|Morphine|Niacin|Nicotine|N-Methyl-3,4-methylenedioxyamphetamine|Omeprazole|ON 01910|Oxycodone|Phenytoin|Plant Extracts|Prednisone|Promethazine|Quinidine|Sulindac|Tacrine|Temozolomid…
GABRA1	2554	Delirium	MESH:D003693	72.32	86	Amitriptyline|Carbamazepine|Clonidine|Clozapine|Cocaine|Dexamethasone|Diazepam|Ethanol|Famotidine|Flumazenil|Haloperidol|Isoflurane|Levodopa|Lorazepam|Methamphetamine|Morphine|N-Methyl-3,4-methylenedioxyamphetamine|Pilocarpine|Propofol|Theophylline|Valproic Acid|Zolpidem
HTR1A	3350	Delirium	MESH:D003693	72.18	80	Amitriptyline|Carbamazepine|Clozapine|Cocaine|Desipramine|Dexamethasone|Doxepin|Ethanol|Fluoxetine|Imipramine|Methamphetamine|Morphine|Nicotine|Physostigmine|Pilocarpine|Propranolol|Risperidone|Scopolamine|Serotonin Uptake Inhibitors|Sertraline|Thyroxine|Trazodone
SLC6A4	6532	Delirium	MESH:D003693	72.18	63	Bupropion|Carbamazepine|Citalopram|Clomipramine|Clozapine|Cocaine|Cyclosporine|Dexamethasone|Dextromethorphan|Ethanol|Fluoxetine|Haloperidol|Imipramine|Levodopa|mephedrone|Methamphetamine|N-Methyl-3,4-methylenedioxyamphetamine|Paroxetine|peginterferon alfa-2b|Ribavirin|Serotonin Uptake Inhibitors|Sertraline
GABRG2	2566	Delirium	MESH:D003693	71.81	71	Benzodiazepines|Cocaine|Dexamethasone|Diazepam|Ethanol|Famotidine|Flumazenil|Ketamine|Levodopa|Lorazepam|Methamphetamine|Midazolam|Morphine|Nicotine|N-Methyl-3,4-methylenedioxyamphetamine|Pilocarpine|Propofol|Sevoflurane|Theophylline|Valproic Acid|Zolpidem
HMOX1	3162	Delirium	MESH:D003693	70.7	114	abrine|Amiodarone|Bromocriptine|Carbamazepine|Chlorpromazine|Cimetidine|Clozapine|Cyclosporine|Dexamethasone|Dexmedetomidine|Diclofenac|Disulfiram|Ethanol|Furosemide|Indomethacin|Isoflurane|Lithium|Methamphetamine|Methotrexate|Metoprolol|Morphine|Niacin|Nicotine|Nifedipine|Nitroprusside|Omeprazole|Phenytoin|Physostigmine|Pilocarpine|Plant Extracts|Propofol|Propranolol|Ranitidine|Selegiline|Sulind…
ALB	213	Delirium	MESH:D003693	70.63	96	Amiodarone|Clarithromycin|Clozapine|Cyclosporine|Cyproheptadine|Dexamethasone|Diazepam|Diclofenac|Digoxin|Donepezil|Ethanol|Furosemide|Ibuprofen|Imipramine|Indomethacin|Irbesartan|Ketamine|Mesna|Methotrexate|Morphine|Nevirapine|Nicotine|Olanzapine|ON 01910|Physostigmine|Plant Extracts|Propranolol|Ranitidine|Sertraline|Sulindac|Tacrine|Thyroxine|Valproic Acid
NPPA	4878	Delirium	MESH:D003693	70.57	76	Amiodarone|Atenolol|Atropine|Cefepime|Cimetidine|Clonidine|Cocaine|Cyclosporine|Dexamethasone|Digoxin|Ethanol|Furosemide|Haloperidol|Indomethacin|Irbesartan|Methamphetamine|Metoprolol|Nifedipine|N-Methyl-3,4-methylenedioxyamphetamine|Plant Extracts|Propofol|Propranolol|Sevoflurane|Valproic Acid|Verapamil
NUPR1	26471	Delirium	MESH:D003693	70.55	78	Amiodarone|Amitriptyline|Chlorpromazine|Citalopram|Clomipramine|Clozapine|Cocaine|Cyclosporine|Dexamethasone|Doxepin|Flecainide|Fluoxetine|Haloperidol|Imipramine|Methamphetamine|Nicotine|Ofloxacin|Plant Extracts|Quinidine|Ranitidine|Sertraline|Thioridazine|Valproic Acid
APP	351	Delirium	MESH:D003693	70.52	93	Amphotericin B|Chloroquine|Cocaine|Cyclosporine|Dexamethasone|Disulfiram|Donepezil|Ethanol|Galantamine|Ibuprofen|Indomethacin|Isoflurane|Levodopa|Lithium|Memantine|Methamphetamine|Methotrexate|Nicotine|Nitroprusside|Olanzapine|Paroxetine|Physostigmine|Plant Extracts|Quetiapine Fumarate|Scopolamine|Sevoflurane|Sulindac|Thyroxine|Valproic Acid
MAOB	4129	Delirium	MESH:D003693	70.11	71	Baclofen|Carbamazepine|Clozapine|Cocaine|Cyclosporine|Dexamethasone|Diclofenac|Ethanol|Haloperidol|Indomethacin|Linezolid|Methamphetamine|Methotrexate|Nitroprusside|N-Methyl-3,4-methylenedioxyamphetamine|Olanzapine|Phenelzine|Plant Extracts|Risperidone|Selegiline|Sertraline|Sulindac|Valproic Acid
DEPP1	11067	Delirium	MESH:D003693	70.08	62	Amiodarone|Amitriptyline|Chlorpromazine|Clomipramine|Clozapine|Cyclosporine|Dexamethasone|Doxepin|Flecainide|Fluoxetine|Haloperidol|Imipramine|Indomethacin|Methamphetamine|Ofloxacin|Quinidine|Sertraline|Thioridazine|Valproic Acid
SERPINA3	12	Delirium	MESH:D003693	69.67	55	abrine|Amitriptyline|Chloroquine|Chlorpromazine|Citalopram|Clomipramine|Clozapine|Cyclosporine|Dexamethasone|Doxepin|Ethanol|Flecainide|Fluoxetine|Haloperidol|Imipramine|Indomethacin|Olanzapine|Sertraline|Thioridazine
IL1A	3552	Delirium	MESH:D003693	69.57	74	abrine|Albendazole|Amiodarone|Chloroquine|Chlorpromazine|Ciprofloxacin|Clarithromycin|Clomipramine|Clonidine|Cocaine|Cyclosporine|Dexamethasone|Diclofenac|Disulfiram|Ethanol|Ibuprofen|Indomethacin|Methadone|Methamphetamine|Methotrexate|Metoprolol|Morphine|Nicotine|Plant Extracts|Ranitidine|Scopolamine|Sulindac|Valproic Acid|Verapamil
CYP2B6	1555	Delirium	MESH:D003693	69.13	67	Amiodarone|Amitriptyline|Bupropion|Carbamazepine|Chlorpromazine|Cimetidine|Cyclosporine|Dexamethasone|Dextromethorphan|Ethanol|Ifosfamide|Indomethacin|Ketamine|Lamotrigine|Nevirapine|Nicotine|N-Methyl-3,4-methylenedioxyamphetamine|Omeprazole|Paroxetine|Phenelzine|Phenytoin|Plant Extracts|Propofol|Selegiline|Sertraline|Tranylcypromine|Valproic Acid
CYP2C8	1558	Delirium	MESH:D003693	68.73	63	Amiodarone|Carbamazepine|Chloroquine|Chlorpromazine|Clozapine|Cocaine|Cyclosporine|Dexamethasone|Fluoxetine|Ibuprofen|Ifosfamide|Irbesartan|Nifedipine|oxybutynin|Phenelzine|Plant Extracts|Propranolol|Thyroxine|Tranylcypromine|Trimethoprim|Valproic Acid|Verapamil
CAMK2A	815	Delirium	MESH:D003693	68.15	75	Amiodarone|Chlorpromazine|Clozapine|Cocaine|Cyclosporine|Disulfiram|Ethanol|Haloperidol|Ibuprofen|Indomethacin|Memantine|Methamphetamine|Morphine|Nicotine|Nifedipine|N-Methyl-3,4-methylenedioxyamphetamine|Olanzapine|Risperidone|Valproic Acid|Verapamil
GSTP1	2950	Delirium	MESH:D003693	68.03	92	Amiodarone|Amitriptyline|Amphotericin B|Carbamazepine|Chlorpromazine|Cimetidine|Clomipramine|Clozapine|Cocaine|Cyclosporine|Dexamethasone|Diclofenac|Doxepin|Ethanol|Haloperidol|Ibuprofen|Ifosfamide|Imipramine|Itraconazole|Lithium|Mesna|Methamphetamine|Nevirapine|Nifedipine|N-Methyl-3,4-methylenedioxyamphetamine|Omeprazole|Plant Extracts|Quinidine|Theophylline|Valproic Acid
OPRM1	4988	Delirium	MESH:D003693	67.58	73	Clonidine|Cocaine|Codeine|Dextromethorphan|Ethanol|Fentanyl|Fluoxetine|Haloperidol|Levodopa|Loperamide|Meperidine|Methadone|Methamphetamine|Methotrexate|Morphine|Naltrexone|Nicotine|Oxycodone|Phenytoin|Pilocarpine|Tramadol|Valproic Acid
CCND1	595	Delirium	MESH:D003693	67.21	106	abrine|Carbamazepine|Chlorpromazine|Clomiphene|Clozapine|Cocaine|Cyclosporine|Dexamethasone|Diclofenac|Ethanol|Fluoxetine|Haloperidol|Ibuprofen|Indomethacin|Itraconazole|Ketamine|Lidocaine|Lithium|Methamphetamine|Methotrexate|Nicotine|Omeprazole|ON 01910|Phenytoin|Plant Extracts|Propofol|Ribavirin|Sevoflurane|Sulindac|Temozolomide|Theophylline|Thioridazine|Thyroxine|Valproic Acid
IL2	3558	Delirium	MESH:D003693	67.1	85	abrine|Alprazolam|Amphotericin B|Carbamazepine|Chloroquine|Chlorpromazine|Ciprofloxacin|Clonidine|Cocaine|Cyclosporine|Dexamethasone|Diclofenac|Digoxin|Ethanol|Famotidine|Fentanyl|Indomethacin|Lithium|Lithium Carbonate|Loperamide|Methadone|Methotrexate|Morphine|Nicotine|Pilocarpine|Plant Extracts|Ribavirin|Theophylline
NPY	4852	Delirium	MESH:D003693	67.03	101	Amitriptyline|Clonidine|Clozapine|Cocaine|Desipramine|Dexamethasone|Ethanol|Fluoxetine|Haloperidol|Indomethacin|Ketamine|Lithium|Methamphetamine|Morphine|Nicotine|N-Methyl-3,4-methylenedioxyamphetamine|Olanzapine|Pilocarpine|Plant Extracts|Propofol|Thiopental|Valproic Acid
FOSB	2354	Delirium	MESH:D003693	66.87	87	abrine|Amiodarone|Chlorpromazine|Clozapine|Cocaine|Dexamethasone|Disulfiram|Ethanol|Fluoxetine|Haloperidol|Ibuprofen|Levodopa|Lithium|Methamphetamine|Methotrexate|Morphine|Nicotine|N-Methyl-3,4-methylenedioxyamphetamine|ON 01910|Pilocarpine|Valproic Acid
MAPK8	5599	Delirium	MESH:D003693	66.81	90	Atropine|Bupropion|Carbamazepine|Chlorpromazine|Cocaine|Cyclosporine|Desipramine|Dexamethasone|Diazepam|Diclofenac|Diltiazem|Diphenhydramine|Disulfiram|Donepezil|Ethanol|Fluoxetine|Haloperidol|Lithium|Mesna|Methamphetamine|Methotrexate|Nicotine|Nitroprusside|Paroxetine|Pilocarpine|Plant Extracts|Sertraline|Sulindac|Valproic Acid|Verapamil
TAC1	6863	Delirium	MESH:D003693	66.67	93	abrine|Baclofen|Carbamazepine|Clomipramine|Clozapine|Cocaine|Cyclosporine|Desipramine|Dexamethasone|Diazepam|Ethanol|Haloperidol|Imipramine|Indomethacin|Lithium|Methamphetamine|Misoprostol|Morphine|Nizatidine|Pilocarpine|Ranitidine|Scopolamine|Theophylline|Valproic Acid
HTR2A	3356	Delirium	MESH:D003693	66.01	83	Bupropion|Clozapine|Cocaine|Cyclosporine|Cyproheptadine|Desipramine|Dexamethasone|Fluoxetine|Haloperidol|Imipramine|Methamphetamine|Nicotine|N-Methyl-3,4-methylenedioxyamphetamine|Olanzapine|Paroxetine|Quetiapine Fumarate|Risperidone|Sertraline|Tramadol|Trazodone|Valproic Acid
BCHE	590	Delirium	MESH:D003693	65.95	68	abrine|Atropine|Cocaine|Cyclosporine|Dexamethasone|Diphenhydramine|Donepezil|Galantamine|Indomethacin|Isoflurane|Magnesium Sulfate|Methotrexate|Metoclopramide|Morphine|N-Methyl-3,4-methylenedioxyamphetamine|Phenelzine|Physostigmine|Pilocarpine|Plant Extracts|Promethazine|Ranitidine|Rivastigmine|Tacrine|Tramadol|Valproic Acid
NR1I2	8856	Delirium	MESH:D003693	65.34	81	Amiodarone|Carbamazepine|Chlorpromazine|Cimetidine|Clomiphene|Clozapine|Cyclosporine|Dexamethasone|Diazepam|Diclofenac|Ethanol|Fluconazole|Ifosfamide|Itraconazole|Lidocaine|Loperamide|Methotrexate|Midazolam|Nifedipine|N-Methyl-3,4-methylenedioxyamphetamine|Omeprazole|Oxycodone|Phenytoin|Plant Extracts|Propranolol|Risperidone|Sevoflurane|Thyroxine|Valproic Acid|Verapamil
NFKBIA	4792	Delirium	MESH:D003693	65.07	79	abrine|Amiodarone|Cocaine|Cyclosporine|Dexamethasone|Diclofenac|Digitoxin|Disulfiram|Ethanol|Fentanyl|Fluoxetine|Ibuprofen|Indomethacin|Itraconazole|Ketamine|Loperamide|Methadone|Methamphetamine|Morphine|Niacin|Nicotine|Nifedipine|Nitroprusside|Phenytoin|Pilocarpine|Plant Extracts|Propofol|Sulindac|Temozolomide|Theophylline|Thiopental|Valproic Acid
SLC2A3	6515	Delirium	MESH:D003693	64.84	55	abrine|Amiodarone|Amitriptyline|Carbamazepine|Chlorpromazine|Citalopram|Clomipramine|Clozapine|Cyclosporine|Doxepin|Ethanol|Flecainide|Fluoxetine|Imipramine|Magnesium Sulfate|Methotrexate|N-Methyl-3,4-methylenedioxyamphetamine|Quinidine|Sertraline|Thioridazine|Valproic Acid
CYP2E1	1571	Delirium	MESH:D003693	63.54	68	abrine|Amiodarone|Carbamazepine|Chlorpromazine|Cimetidine|Cyclosporine|Desipramine|Dexamethasone|Dextromethorphan|Diclofenac|Disulfiram|Ethanol|Indomethacin|Ketamine|Lamotrigine|Methamphetamine|Midazolam|Nicotine|Nifedipine|N-Methyl-3,4-methylenedioxyamphetamine|Omeprazole|Oxycodone|Phenytoin|Plant Extracts|Quinidine|Sevoflurane|Theophylline|Thioridazine|Tranylcypromine|Valproic Acid
HOMER1	9456	Delirium	MESH:D003693	63.5	74	abrine|Clozapine|Cocaine|Cyclosporine|Dexamethasone|Ethanol|Fluoxetine|Haloperidol|Levodopa|Methamphetamine|Morphine|Nicotine|N-Methyl-3,4-methylenedioxyamphetamine|Oxycodone|Ranitidine|Risperidone|Scopolamine|Valproic Acid
SLC22A5	6584	Delirium	MESH:D003693	63.42	61	Amiodarone|Carbamazepine|Clozapine|Cyclosporine|Cyproheptadine|Diphenhydramine|Ifosfamide|Lidocaine|Nifedipine|Ofloxacin|Olanzapine|Omeprazole|Oxycodone|Plant Extracts|Promethazine|Propranolol|Quetiapine Fumarate|Temozolomide|Valproic Acid|Verapamil
PPP1R15A	23645	Delirium	MESH:D003693	63.25	47	abrine|Amiodarone|Carbamazepine|Chlorpromazine|Cocaine|Cyclosporine|Desipramine|Dexamethasone|Diclofenac|Disulfiram|Ethanol|Ibuprofen|Indomethacin|Methamphetamine|Methotrexate|N-Methyl-3,4-methylenedioxyamphetamine|Pilocarpine|Plant Extracts|Ranitidine|Sertraline|Temozolomide|Valproic Acid
PARP1	142	Delirium	MESH:D003693	62.74	79	abrine|Alprazolam|Amiodarone|Carbamazepine|Chloroquine|Ciprofloxacin|Citalopram|Clomipramine|Cocaine|Cyclosporine|Dexamethasone|Diclofenac|Disulfiram|Ethanol|Imipramine|Indomethacin|Lithium|Methamphetamine|Methotrexate|Niacin|Nicotine|Nitroprusside|N-Methyl-3,4-methylenedioxyamphetamine|Omeprazole|ON 01910|Pilocarpine|Plant Extracts|Ranitidine|Selegiline|Sulindac|Temozolomide|Theophylline|Valproi…
MMP9	4318	Delirium	MESH:D003693	62.38	74	abrine|Carbamazepine|Chloroquine|Chlorpromazine|Clarithromycin|Cocaine|Cyclosporine|Dexamethasone|Disulfiram|Donepezil|Ethanol|Famotidine|Fluoxetine|Ibuprofen|Ifosfamide|Indomethacin|Irbesartan|Methamphetamine|Methotrexate|Metoprolol|Morphine|Nicotine|Nifedipine|ON 01910|Pilocarpine|Plant Extracts|Propranolol|Ranitidine|Temozolomide|Thyroxine|Valproic Acid
CNR1	1268	Delirium	MESH:D003693	62.29	61	abrine|Amphetamines|Bromazepam|Citalopram|Cocaine|Dexamethasone|Diazepam|Ethanol|Fluoxetine|Ibuprofen|Imipramine|Indomethacin|Ketamine|Methamphetamine|Methotrexate|Morphine|Nicotine|N-Methyl-3,4-methylenedioxyamphetamine|Pilocarpine|Quetiapine Fumarate|Valproic Acid
GDPD3	79153	Delirium	MESH:D003693	61.72	55	Amiodarone|Amitriptyline|Chlorpromazine|Citalopram|Clomipramine|Clozapine|Cyclosporine|Doxepin|Flecainide|Fluoxetine|Haloperidol|Imipramine|Sertraline|Thioridazine|Valproic Acid
GRIN2B	2904	Delirium	MESH:D003693	61.65	92	Chloroquine|Citalopram|Clozapine|Cocaine|Dexamethasone|Dextromethorphan|Ethanol|Haloperidol|Ketamine|Levodopa|Lithium|Methamphetamine|Morphine|N-Methyl-3,4-methylenedioxyamphetamine|Ondansetron|Pilocarpine|Plant Extracts|Sevoflurane|Sulindac|Valproic Acid
MYC	4609	Delirium	MESH:D003693	61.49	60	abrine|Amiodarone|Carbamazepine|Chlorpromazine|Cyclosporine|Dexamethasone|Diclofenac|Ethanol|Fluoxetine|Indomethacin|Ketamine|Methamphetamine|Methotrexate|Metoprolol|Nicotine|Nifedipine|Nitroprusside|ON 01910|Phenytoin|Plant Extracts|Promethazine|Quinidine|Ranitidine|Ribavirin|Selegiline|Sertraline|Sulindac|Theophylline|Valproic Acid
DBH	1621	Delirium	MESH:D003693	61.3	56	Bromocriptine|Bupropion|Citalopram|Cocaine|Desipramine|Dexamethasone|Disulfiram|Fluoxetine|Haloperidol|Lamotrigine|Levodopa|Methamphetamine|Nicotine|Paroxetine|Plant Extracts|Sertraline|Valproic Acid
FNDC4	64838	Delirium	MESH:D003693	61.09	54	Amiodarone|Amitriptyline|Chlorpromazine|Clomipramine|Clozapine|Cyclosporine|Flecainide|Fluoxetine|Haloperidol|Imipramine|N-Methyl-3,4-methylenedioxyamphetamine|Plant Extracts|Sertraline|Thioridazine|Valproic Acid
ABCB11	8647	Delirium	MESH:D003693	61.08	64	Amiodarone|Amitriptyline|Atenolol|Atropine|Chlordiazepoxide|Chlorpromazine|Clarithromycin|Clozapine|Cyclosporine|Dexamethasone|Diclofenac|Disulfiram|Ibuprofen|Indomethacin|Irbesartan|Itraconazole|Maprotiline|Midazolam|Nifedipine|Ofloxacin|Olanzapine|Omeprazole|oxybutynin|Valproic Acid
ABCB1B	18669	Delirium	MESH:D003693	60.99	58	Amiodarone|Bromocriptine|Carbamazepine|Chlorpromazine|Clozapine|Cyclosporine|Dexamethasone|Diclofenac|Digoxin|Lithium|Loperamide|Methadone|Methotrexate|Metoclopramide|Phenytoin|Pilocarpine|Prednisone|Quinidine|Risperidone|Verapamil
FGF2	2247	Delirium	MESH:D003693	60.89	72	abrine|Chlorpromazine|Clozapine|Cocaine|Cyclosporine|Dexamethasone|Diazepam|Ethanol|Famotidine|Fluoxetine|Furosemide|Indomethacin|Methamphetamine|Morphine|Nicotine|Nifedipine|Nitroprusside|Olanzapine|Pilocarpine|Plant Extracts|Temozolomide|Thyroxine|Valproic Acid
ABCC2	1244	Delirium	MESH:D003693	60.5	57	Amiodarone|Carbamazepine|Chloroquine|Chlorpromazine|Ciprofloxacin|Citalopram|Cyclosporine|Dexamethasone|Diclofenac|Furosemide|Ibuprofen|Indomethacin|Levetiracetam|Maprotiline|Methotrexate|Nifedipine|Paroxetine|Phenytoin|Pilocarpine|Plant Extracts|Propranolol|Sevoflurane|Temozolomide|Thyroxine|Valproic Acid|Verapamil
HMGCS1	3157	Delirium	MESH:D003693	60.44	79	abrine|Amitriptyline|Bupropion|Carbamazepine|Chlorpromazine|Citalopram|Clomipramine|Clozapine|Cocaine|Cyclosporine|Dexamethasone|Ethanol|Fluoxetine|Haloperidol|Imipramine|Indomethacin|Methamphetamine|Morphine|Nicotine|Olanzapine|Plant Extracts|Valproic Acid
INS	3630	Delirium	MESH:D003693	60.07	89	Amiodarone|Amphotericin B|Atenolol|Bromocriptine|Clonidine|Clozapine|Cocaine|Dexamethasone|Digoxin|Haloperidol|Indomethacin|Methadone|Methotrexate|Metoclopramide|Nicotine|Olanzapine|Paroxetine|Phenytoin|Plant Extracts|Prednisone|Propranolol|Risperidone|Sertraline|Trimethoprim, Sulfamethoxazole Drug Combination|Valproic Acid
WIPI1	55062	Delirium	MESH:D003693	60.01	56	abrine|Amiodarone|Amitriptyline|Chlorpromazine|Clomipramine|Clozapine|Cyclosporine|Diclofenac|Ethanol|Flecainide|Fluoxetine|Haloperidol|Imipramine|Procainamide|Sertraline|Thioridazine|Valproic Acid
IL4	3565	Delirium	MESH:D003693	59.91	83	Carbamazepine|Ciprofloxacin|Clarithromycin|Cocaine|Cyclosporine|Dexamethasone|Diclofenac|Donepezil|Ethanol|Famotidine|Fentanyl|Ibuprofen|Indomethacin|Itraconazole|Lidocaine|Lithium|Loperamide|Methadone|Methotrexate|Morphine|Nitroprusside|Plant Extracts|Prednisone|Ranitidine|Ribavirin|Theophylline|Valproic Acid
TH	7054	Delirium	MESH:D003693	59.77	100	Clonidine|Clozapine|Cocaine|Cyclosporine|Desipramine|Dexamethasone|Ethanol|Fluoxetine|Haloperidol|Ketamine|Levodopa|Lithium|mephedrone|Methamphetamine|Morphine|Nicotine|Nitroprusside|Olanzapine|Phenelzine|Plant Extracts|Risperidone|Selegiline|Valproic Acid
MAPK14	1432	Delirium	MESH:D003693	59.63	77	abrine|Atropine|Bupropion|Carbamazepine|Chlorpromazine|Clozapine|Cocaine|Desipramine|Dexamethasone|Diazepam|Diclofenac|Ethanol|Fluoxetine|Haloperidol|Ibuprofen|Levodopa|Methamphetamine|Methotrexate|Morphine|N-Methyl-3,4-methylenedioxyamphetamine|Omeprazole|Plant Extracts|Valproic Acid
NGF	4803	Delirium	MESH:D003693	59.59	60	abrine|Bromocriptine|Cocaine|Cyclosporine|Dexamethasone|Ethanol|Indomethacin|Ketamine|Levodopa|Magnesium Sulfate|Methamphetamine|Methotrexate|Nicotine|Nifedipine|Pilocarpine|Promethazine|Propofol|Propranolol|Ranitidine|Scopolamine|Thiopental|Valproic Acid
MPO	4353	Delirium	MESH:D003693	59.24	72	Amiodarone|Ciprofloxacin|Clozapine|Cocaine|Cyclosporine|Dexamethasone|Diclofenac|Donepezil|Ethanol|Famotidine|Fluconazole|Ibuprofen|Indomethacin|Isoflurane|Mesna|Methotrexate|Metoclopramide|Niacin|Nicotine|Omeprazole|Plant Extracts|Procainamide|Ranitidine|Sevoflurane|Theophylline|Valproic Acid|Verapamil
GRIN2A	2903	Delirium	MESH:D003693	58.93	99	abrine|Clozapine|Cocaine|Dextromethorphan|Diazepam|Ethanol|Fluoxetine|Haloperidol|Ketamine|Lithium|Methamphetamine|Methotrexate|Midazolam|Morphine|N-Methyl-3,4-methylenedioxyamphetamine|Pilocarpine|Propofol|Sevoflurane|Valproic Acid
TRH	7200	Delirium	MESH:D003693	58.65	47	Alprazolam|Amitriptyline|Chlordiazepoxide|Dexamethasone|Diazepam|Disulfiram|Ethanol|Ketamine|Levodopa|Methamphetamine|Midazolam|Morphine|Pilocarpine|Plant Extracts|Triazolam|Valproic Acid|Verapamil
NR0B2	8431	Delirium	MESH:D003693	58.54	60	Amitriptyline|Carbamazepine|Chloroquine|Chlorpromazine|Ciprofloxacin|Clomipramine|Clozapine|Cyclosporine|Dexamethasone|Diclofenac|Ethanol|Flecainide|Fluoxetine|Haloperidol|Ibuprofen|Imipramine|Plant Extracts|Sertraline|Thioridazine|Valproic Acid
ASAH1	427	Delirium	MESH:D003693	58.49	55	abrine|Amiodarone|Amitriptyline|Carbamazepine|Chlorpromazine|Clarithromycin|Clozapine|Cyclosporine|Ethanol|Flecainide|Fluoxetine|Imipramine|Methamphetamine|Ofloxacin|Sertraline|Thioridazine|Valproic Acid
PER1	5187	Delirium	MESH:D003693	57.93	70	abrine|Amiodarone|Cocaine|Cyclosporine|Dexamethasone|Ethanol|Fentanyl|Fluoxetine|Haloperidol|Indomethacin|Ketamine|Methamphetamine|Methotrexate|Morphine|Nicotine|N-Methyl-3,4-methylenedioxyamphetamine|Sulindac|Valproic Acid
EGR2	1959	Delirium	MESH:D003693	57.71	77	abrine|Amiodarone|Atropine|Clozapine|Cocaine|Cyclosporine|Dexamethasone|Ethanol|Haloperidol|Methamphetamine|Morphine|Niacin|Nicotine|N-Methyl-3,4-methylenedioxyamphetamine|Pilocarpine|Risperidone|Scopolamine|Sevoflurane|Valproic Acid
SYP	6855	Delirium	MESH:D003693	57.54	57	abrine|Carbamazepine|Chloroquine|Cocaine|Cyclosporine|Dexamethasone|Ethanol|Fluoxetine|Methamphetamine|Niacin|N-Methyl-3,4-methylenedioxyamphetamine|Phenytoin|Physostigmine|Pilocarpine|Scopolamine|Sulindac|Thyroxine|Valproic Acid
CTNNB1	1499	Delirium	MESH:D003693	57.5	86	Atropine|Bromocriptine|Carbamazepine|Chloroquine|Clozapine|Cocaine|Cyclosporine|Dexamethasone|Diclofenac|Ethanol|Famotidine|Fluoxetine|Haloperidol|Indomethacin|Lithium|Methamphetamine|Methotrexate|N-Methyl-3,4-methylenedioxyamphetamine|Olanzapine|ON 01910|Pilocarpine|Plant Extracts|Risperidone|Sulindac|Valproic Acid
GAD2	2572	Delirium	MESH:D003693	57.25	80	Clozapine|Cocaine|Dexamethasone|Diazepam|Ethanol|Fluoxetine|Haloperidol|Levodopa|Methamphetamine|Morphine|Nicotine|N-Methyl-3,4-methylenedioxyamphetamine|Olanzapine|Pilocarpine|Sevoflurane|Valproic Acid
GNAI2	2771	Delirium	MESH:D003693	56.94	58	abrine|Bromocriptine|Clozapine|Cyclosporine|Dexamethasone|Diphenhydramine|Ethanol|Fluoxetine|Haloperidol|Methotrexate|Morphine|Nicotine|Nitroprusside|N-Methyl-3,4-methylenedioxyamphetamine|Plant Extracts|Theophylline|Valproic Acid
NTRK2	4915	Delirium	MESH:D003693	56.87	64	Citalopram|Clomipramine|Cocaine|Cyclosporine|Dexamethasone|Ethanol|Fluoxetine|Imipramine|Indomethacin|Ketamine|Methamphetamine|Niacin|Nicotine|Physostigmine|Pilocarpine|Plant Extracts|Scopolamine|Tranylcypromine|Valproic Acid
DUSP1	1843	Delirium	MESH:D003693	56.8	79	abrine|Amiodarone|Carbamazepine|Chlorpromazine|Clozapine|Cocaine|Cyclosporine|Dexamethasone|Dexmedetomidine|Diclofenac|Ethanol|Haloperidol|Indomethacin|Lithium|Methamphetamine|Methotrexate|Nicotine|N-Methyl-3,4-methylenedioxyamphetamine|Plant Extracts|Ranitidine|Sertraline|Valproic Acid
ABCG2	9429	Delirium	MESH:D003693	56.26	81	abrine|Acyclovir|Carbamazepine|Chloroquine|Chlorpromazine|Cimetidine|Ciprofloxacin|Clozapine|Cyclosporine|Dexamethasone|Digoxin|Ethanol|Haloperidol|Methamphetamine|Methotrexate|Morphine|Nicotine|Olanzapine|Omeprazole|Plant Extracts|Quetiapine Fumarate|Risperidone|Valproic Acid
LSS	4047	Delirium	MESH:D003693	56.26	61	Amiodarone|Amitriptyline|Chlorpromazine|Clarithromycin|Clomipramine|Clozapine|Cyclosporine|Dexamethasone|Doxepin|Ethanol|Flecainide|Fluoxetine|Haloperidol|Imipramine|Indomethacin|Methamphetamine|Sertraline|Thioridazine|Valproic Acid
IL12A	3592	Delirium	MESH:D003693	56.2	43	abrine|Amitriptyline|Carbamazepine|Cyclosporine|Dexamethasone|Diltiazem|Ethanol|Famotidine|Fluoxetine|Indomethacin|Ketamine|Memantine|Methotrexate|Morphine|Nicotine|Plant Extracts|Prednisone|Ranitidine|Ribavirin|Theophylline
POR	5447	Delirium	MESH:D003693	56.08	47	abrine|Amiodarone|Amitriptyline|Carbamazepine|Clomipramine|Cyclosporine|Dexamethasone|Diclofenac|Ethanol|Fluconazole|Ifosfamide|Imipramine|Methotrexate|Nevirapine|N-Methyl-3,4-methylenedioxyamphetamine|Oxycodone|Phenytoin|Plant Extracts|Sevoflurane|Thyroxine|Tranylcypromine|Valproic Acid
CALCA	796	Delirium	MESH:D003693	55.86	65	Atropine|Dexamethasone|Diclofenac|Ethanol|Fentanyl|Haloperidol|Ibuprofen|Indomethacin|Isoflurane|Lidocaine|Morphine|Nitroprusside|Nizatidine|Phenytoin|Plant Extracts|Propranolol|Ranitidine|Sevoflurane|Valproic Acid|Verapamil
EGFR	1956	Delirium	MESH:D003693	55.79	66	abrine|Amiodarone|Atenolol|Atropine|Chloroquine|Cimetidine|Cocaine|Cyclosporine|Dexamethasone|Diclofenac|Ethanol|Fluoxetine|Indomethacin|Irbesartan|Methotrexate|Nevirapine|Nicotine|Ofloxacin|Paroxetine|Pilocarpine|Plant Extracts|Propranolol|Ranitidine|Scopolamine|Sertraline|Valproic Acid
ALDH1A1	216	Delirium	MESH:D003693	55.76	61	abrine|Amiodarone|Amitriptyline|Carbamazepine|Chlorpromazine|Cimetidine|Ciprofloxacin|Clomipramine|Clozapine|Cyclosporine|Dexamethasone|Disulfiram|Ethanol|Furosemide|Imipramine|Methamphetamine|Methotrexate|Nicotine|Omeprazole|Phenytoin|Sulindac|Valproic Acid
GABRB2	2561	Delirium	MESH:D003693	55.53	50	Baclofen|Carbamazepine|Cocaine|Dexamethasone|Diazepam|Ethanol|Famotidine|Ketamine|Levodopa|Methamphetamine|Naltrexone|N-Methyl-3,4-methylenedioxyamphetamine|Plant Extracts|Propofol|Theophylline|Valproic Acid|Zolpidem
GRIA1	2890	Delirium	MESH:D003693	55.53	93	Citalopram|Clozapine|Cocaine|Ethanol|Fluoxetine|Haloperidol|Ketamine|Levodopa|Lithium|Methamphetamine|Morphine|Nifedipine|Ondansetron|Pilocarpine|Sevoflurane|Triazolam|Valproic Acid
SLC6A3	6531	Delirium	MESH:D003693	55.11	76	Benztropine|Bupropion|Carbamazepine|Citalopram|Clozapine|Cocaine|Ethanol|Fluoxetine|Haloperidol|Ibuprofen|Ketamine|Levodopa|mephedrone|Methamphetamine|Naltrexone|Nicotine|N-Methyl-3,4-methylenedioxyamphetamine|Plant Extracts|Valproic Acid
CYP1A1	1543	Delirium	MESH:D003693	54.94	87	abrine|Albendazole|Amiodarone|Carbamazepine|Chlorpromazine|Cimetidine|Clozapine|Cocaine|Cyclosporine|Dexamethasone|Dexmedetomidine|Dextromethorphan|Diclofenac|Ethanol|Ifosfamide|Indomethacin|Itraconazole|Ketamine|Lamotrigine|Levodopa|Midazolam|Nicotine|Nifedipine|Omeprazole|Phenytoin|Plant Extracts|Propranolol|Quinidine|Sulindac|Tacrine|Theophylline|Valproic Acid|Verapamil
S100A9	6280	Delirium	MESH:D003693	54.84	63	abrine|Carbamazepine|Clozapine|Cyclosporine|Dexamethasone|Diclofenac|Ethanol|Haloperidol|Ibuprofen|Isoflurane|Lidocaine|Methotrexate|N-Methyl-3,4-methylenedioxyamphetamine|Olanzapine|Phenytoin|Plant Extracts|Quinidine|Sevoflurane|Valproic Acid
TGFB1	7040	Delirium	MESH:D003693	54.65	62	Amiodarone|Amphotericin B|Atropine|Bromocriptine|Carbamazepine|Ciprofloxacin|Cyclosporine|Dexamethasone|Ethanol|Furosemide|Ibuprofen|Indomethacin|Irbesartan|Methamphetamine|Methotrexate|Metoprolol|Morphine|Niacin|Nicotine|Nifedipine|Phenytoin|Plant Extracts|Prednisone|Sevoflurane|Sulindac|Theophylline|Thyroxine|Valproic Acid|Verapamil
ICAM1	3383	Delirium	MESH:D003693	54.55	68	abrine|Albendazole|Amiodarone|Atropine|Carbamazepine|Chloroquine|Cimetidine|Cocaine|Cyclosporine|Dexamethasone|Diclofenac|Ethanol|Famotidine|Ibuprofen|Indomethacin|Isoflurane|Ketamine|Methotrexate|Morphine|Niacin|Nicotine|Plant Extracts|Ranitidine|Ribavirin|Sevoflurane|Sulindac|Valproic Acid
VCAM1	7412	Delirium	MESH:D003693	54.3	49	abrine|Amiodarone|Atropine|Cocaine|Cyclosporine|Dexamethasone|Diclofenac|Digitoxin|Ethanol|Furosemide|Ibuprofen|Indomethacin|Irbesartan|Ketamine|Methamphetamine|Methotrexate|Nevirapine|Niacin|Nicotine|N-Methyl-3,4-methylenedioxyamphetamine|Plant Extracts|Sertraline|Sulindac|Valproic Acid
NGFR	4804	Delirium	MESH:D003693	53.99	63	abrine|Clozapine|Cyclosporine|Dexamethasone|Ethanol|Fluoxetine|Haloperidol|Ibuprofen|Indomethacin|Methamphetamine|Methotrexate|Nicotine|Pilocarpine|Quetiapine Fumarate|Risperidone|Sevoflurane|Valproic Acid
UGT1A1	54658	Delirium	MESH:D003693	53.94	65	abrine|Amiodarone|Amitriptyline|Carbamazepine|Clomipramine|Clozapine|Dexamethasone|Diclofenac|Furosemide|Ibuprofen|Imipramine|Indomethacin|Methotrexate|Morphine|Ofloxacin|Omeprazole|Oxycodone|Phenytoin|Sevoflurane|Sulindac|Thyroxine|Valproic Acid
G6PD	2539	Delirium	MESH:D003693	53.33	50	Amiodarone|Atenolol|Chlorpromazine|Ciprofloxacin|Cocaine|Cyclosporine|Dexamethasone|Digoxin|Disulfiram|Ethanol|Furosemide|Indomethacin|Methamphetamine|Methotrexate|Metoprolol|Nicotine|Nitroprusside|Plant Extracts|Promethazine|Thyroxine|Valproic Acid
JUNB	3726	Delirium	MESH:D003693	52.94	85	abrine|Atropine|Carbamazepine|Clozapine|Cocaine|Cyclosporine|Dexamethasone|Diazepam|Ethanol|Haloperidol|Indomethacin|Levodopa|Lithium|Methamphetamine|Morphine|Nicotine|Nitroprusside|Pilocarpine|Scopolamine|Valproic Acid
SCD	6319	Delirium	MESH:D003693	52.93	60	abrine|Amiodarone|Amitriptyline|Bupropion|Carbamazepine|Citalopram|Clomipramine|Clozapine|Cyclosporine|Dexamethasone|Ethanol|Fluoxetine|Haloperidol|Imipramine|Indomethacin|Methotrexate|Nicotine|Plant Extracts|Valproic Acid
GRIA2	2891	Delirium	MESH:D003693	52.91	96	Clozapine|Cocaine|Ethanol|Fluoxetine|Haloperidol|Ketamine|Lithium|Methamphetamine|Morphine|N-Methyl-3,4-methylenedioxyamphetamine|Olanzapine|Pilocarpine|Propofol|Sevoflurane|Thiopental|Valproic Acid
GSR	2936	Delirium	MESH:D003693	52.91	68	abrine|Amiodarone|Carbamazepine|Chloroquine|Chlorpromazine|Cocaine|Cyclosporine|Dexamethasone|Diazepam|Diclofenac|Digoxin|Disulfiram|Ethanol|Furosemide|Ifosfamide|Indomethacin|Lithium Carbonate|Magnesium Sulfate|Methotrexate|Nicotine|Plant Extracts|Scopolamine|Tacrine|Theophylline|Thyroxine|Valproic Acid
PDYN	5173	Delirium	MESH:D003693	51.95	60	abrine|Amiodarone|Baclofen|Cocaine|Dexamethasone|Diazepam|Ethanol|Fentanyl|Fluoxetine|Levodopa|Methamphetamine|Morphine|N-Methyl-3,4-methylenedioxyamphetamine|Scopolamine|Tramadol|Valproic Acid
CREM	1390	Delirium	MESH:D003693	51.91	55	abrine|Amiodarone|Amitriptyline|Clomipramine|Cocaine|Cyclosporine|Ethanol|Imipramine|Methamphetamine|Methotrexate|Morphine|N-Methyl-3,4-methylenedioxyamphetamine|Omeprazole|ON 01910|Ranitidine|Sevoflurane|Valproic Acid
GABRA4	2557	Delirium	MESH:D003693	51.46	40	Amitriptyline|Diazepam|Ethanol|Flumazenil|Furosemide|Isoflurane|Lorazepam|Midazolam|Morphine|Pilocarpine|Plant Extracts|Propofol|Tacrine|Zolpidem
SLC17A6	57084	Delirium	MESH:D003693	51.24	79	Clozapine|Cocaine|Diclofenac|Ethanol|Haloperidol|Lithium|Methamphetamine|Methotrexate|Morphine|Nicotine|Risperidone|Sevoflurane|Valproic Acid
CHRNB2	1141	Delirium	MESH:D003693	50.96	55	abrine|Amitriptyline|Atropine|Carbamazepine|Cocaine|Cyclosporine|Dexamethasone|Ethanol|Galantamine|Methamphetamine|Nicotine|N-Methyl-3,4-methylenedioxyamphetamine|Physostigmine|Rivastigmine|Scopolamine|Tacrine|Valproic Acid
OPRK1	4986	Delirium	MESH:D003693	50.69	41	Cocaine|Codeine|Dextromethorphan|Ethanol|Meperidine|Methadone|Methamphetamine|Methotrexate|Morphine|Naltrexone|Nicotine|Oxycodone|Pilocarpine|Plant Extracts|Tramadol|Valproic Acid
RELN	5649	Delirium	MESH:D003693	50.69	80	abrine|Carbamazepine|Clozapine|Cocaine|Cyclosporine|Diclofenac|Ethanol|Fluoxetine|Haloperidol|Lithium|Methamphetamine|Morphine|Nicotine|Olanzapine|Plant Extracts|Valproic Acid
AP1S1	1174	Delirium	MESH:D003693	50.67	44	Amiodarone|Amitriptyline|Chlorpromazine|Clomipramine|Clozapine|Cyclosporine|Dexamethasone|Ethanol|Flecainide|Fluoxetine|Methamphetamine|N-Methyl-3,4-methylenedioxyamphetamine|Thioridazine|Valproic Acid
BNIP3	664	Delirium	MESH:D003693	50.41	51	Amiodarone|Carbamazepine|Chlorpromazine|Cocaine|Cyclosporine|Dexamethasone|Ethanol|Ibuprofen|Ifosfamide|Isoflurane|Ketamine|Methotrexate|Nicotine|Omeprazole|Pilocarpine|Propofol|Ranitidine|Valproic Acid
GAL	51083	Delirium	MESH:D003693	50.33	50	Amiodarone|Amitriptyline|Clonidine|Cocaine|Cyclosporine|Desipramine|Ethanol|Fluoxetine|Methamphetamine|Methazolamide|Morphine|Nicotine|Plant Extracts|Sulindac|Valproic Acid|Verapamil
STAT3	6774	Delirium	MESH:D003693	50.15	67	Carbamazepine|Cocaine|Cyclosporine|Dexamethasone|Diclofenac|Ethanol|Indomethacin|Methamphetamine|Methotrexate|Morphine|Nicotine|Olanzapine|ON 01910|Paroxetine|Plant Extracts|Propofol|Propranolol|Risperidone|Sertraline|Sulindac|Theophylline|Thyroxine|Valproic Acid|Verapamil
DPYSL2	1808	Delirium	MESH:D003693	49.73	44	abrine|Albendazole|Carbamazepine|Cocaine|Cyclosporine|Dexmedetomidine|Diclofenac|Ethanol|Levodopa|Methamphetamine|Morphine|Pilocarpine|Plant Extracts|Propofol|Valproic Acid
GRIN1	2902	Delirium	MESH:D003693	49.4	73	Amantadine|Clozapine|Cocaine|Cyclosporine|Dexamethasone|Dextromethorphan|Ethanol|Haloperidol|Ketamine|Levodopa|Methamphetamine|Morphine|N-Methyl-3,4-methylenedioxyamphetamine|Phenytoin|Pilocarpine|Sulindac|Valproic Acid
ALDOA	226	Delirium	MESH:D003693	49.31	48	Carbamazepine|Chlorpromazine|Clozapine|Cyclosporine|Dexamethasone|Ethanol|Haloperidol|Ibuprofen|Ifosfamide|Indomethacin|Methamphetamine|Methotrexate|N-Methyl-3,4-methylenedioxyamphetamine|Plant Extracts|Quinidine|Ranitidine|Valproic Acid
NPPB	4879	Delirium	MESH:D003693	49.12	47	abrine|Atenolol|Cyclosporine|Dexamethasone|Digoxin|Disulfiram|Donepezil|Ethanol|Haloperidol|Methamphetamine|Methotrexate|Metoprolol|Nifedipine|Nitroprusside|Plant Extracts|Propranolol|Valproic Acid|Verapamil
HSPA8	3312	Delirium	MESH:D003693	48.95	42	abrine|Albendazole|Amphotericin B|Cyclosporine|Dexamethasone|Diclofenac|Disulfiram|Ethanol|Ibuprofen|Imipramine|Indomethacin|Methamphetamine|Methotrexate|Morphine|N-Methyl-3,4-methylenedioxyamphetamine|Phenytoin|Sertraline|Sevoflurane|Valproic Acid
FAS	355	Delirium	MESH:D003693	48.94	82	abrine|Atenolol|Carbamazepine|Chlorpromazine|Clozapine|Cocaine|Cyclosporine|Dexamethasone|Diclofenac|Ethanol|Ibuprofen|Lithium|Methamphetamine|Methotrexate|Morphine|Nicotine|N-Methyl-3,4-methylenedioxyamphetamine|Plant Extracts|Propofol|Propranolol|Ribavirin|Risperidone|Valproic Acid
NFE2L2	4780	Delirium	MESH:D003693	48.76	76	abrine|Bromocriptine|Carbamazepine|Chlorpromazine|Clozapine|Cocaine|Cyclosporine|Desipramine|Dexamethasone|Dexmedetomidine|Diclofenac|Ethanol|Furosemide|Ibuprofen|Ifosfamide|Indomethacin|Lithium|Methamphetamine|Methotrexate|Nifedipine|Nitroprusside|Omeprazole|Plant Extracts|Ranitidine|Selegiline|Sertraline|Valproic Acid|Verapamil
VGF	7425	Delirium	MESH:D003693	48.71	47	abrine|Amiodarone|Chlorpromazine|Cocaine|Cyclosporine|Disulfiram|Ethanol|Fluoxetine|Indomethacin|Methamphetamine|Paroxetine|Pilocarpine|Scopolamine|Valproic Acid
CXCL2	2920	Delirium	MESH:D003693	48.1	46	abrine|Amiodarone|Carbamazepine|Ciprofloxacin|Cyclosporine|Dexamethasone|Diclofenac|Ethanol|Ibuprofen|Indomethacin|Isoflurane|Methamphetamine|Methotrexate|Metoclopramide|Nicotine|Phenytoin|Plant Extracts|Ranitidine|Sevoflurane|Temozolomide|Valproic Acid
CYP2C11	29277	Delirium	MESH:D003693	48.02	36	Chlorpromazine|Cimetidine|Ciprofloxacin|Cyclosporine|Dexamethasone|Disulfiram|Ethanol|Fluoxetine|Indomethacin|Lamotrigine|Nevirapine|Nifedipine|Oxycodone|Plant Extracts|Sevoflurane|Verapamil
ABCB4	5244	Delirium	MESH:D003693	48	37	abrine|Amiodarone|Benztropine|Biperiden|Chlorpromazine|Cyclosporine|Dexamethasone|Diclofenac|Ethanol|Itraconazole|Methotrexate|Omeprazole|oxybutynin|Oxycodone|Phenazopyridine|Tacrine|Valproic Acid|Verapamil
STAR	6770	Delirium	MESH:D003693	47.85	32	Bromocriptine|Chloroquine|Cyclosporine|Dexamethasone|Diltiazem|Ethanol|Fluconazole|Fluoxetine|Indomethacin|Levetiracetam|Methotrexate|Midazolam|Niacin|Nicotine|Nifedipine|Pilocarpine|Plant Extracts|Sertraline|Valproic Acid|Verapamil
MAP2	4133	Delirium	MESH:D003693	47.81	70	Chlorpromazine|Cocaine|Cyclosporine|Dexamethasone|Ethanol|Haloperidol|Methamphetamine|Methotrexate|Morphine|Niacin|N-Methyl-3,4-methylenedioxyamphetamine|Olanzapine|Physostigmine|Risperidone|Scopolamine|Valproic Acid
SLC17A7	57030	Delirium	MESH:D003693	47.79	71	Clozapine|Cocaine|Desipramine|Dexamethasone|Ethanol|Fluoxetine|Ketamine|Lithium|Methamphetamine|Morphine|Pilocarpine|Plant Extracts|Valproic Acid
HRH2	3274	Delirium	MESH:D003693	47.59	37	abrine|Cimetidine|Cyclosporine|Diphenhydramine|Ethanol|Famotidine|Morphine|Nizatidine|Omeprazole|Promethazine|Ranitidine|Scopolamine|Valproic Acid
ADORA1	134	Delirium	MESH:D003693	47.32	50	abrine|Amitriptyline|Citalopram|Clonidine|Cocaine|Ethanol|Fluoxetine|Methamphetamine|Morphine|N-Methyl-3,4-methylenedioxyamphetamine|Pilocarpine|Plant Extracts|Propranolol|Theophylline|Thyroxine|Valproic Acid
DRD3	1814	Delirium	MESH:D003693	47.28	63	Amitriptyline|Baclofen|Bromocriptine|Clozapine|Cocaine|Ethanol|Fluoxetine|Haloperidol|Levodopa|Methamphetamine|Nifedipine|N-Methyl-3,4-methylenedioxyamphetamine|Olanzapine|Risperidone|Tramadol
CXCL1	2919	Delirium	MESH:D003693	47.1	62	abrine|Atropine|Clozapine|Cyclosporine|Dexamethasone|Diclofenac|Ethanol|Famotidine|Indomethacin|Isoflurane|Ketamine|Methadone|Methotrexate|Metoclopramide|Morphine|Nicotine|Propofol|Ranitidine|Sevoflurane|Temozolomide|Valproic Acid
GRIK2	2898	Delirium	MESH:D003693	47.01	71	abrine|Carbamazepine|Citalopram|Clozapine|Cocaine|Dexamethasone|Ethanol|Fluoxetine|Haloperidol|Lithium|Nicotine|Pilocarpine|Valproic Acid
HPN	3249	Delirium	MESH:D003693	46.82	43	Amiodarone|Amitriptyline|Chlorpromazine|Clomipramine|Clozapine|Cyclosporine|Flecainide|Fluoxetine|Imipramine|Plant Extracts|Sertraline|Thioridazine|Valproic Acid
PPM1B	5495	Delirium	MESH:D003693	46.82	45	abrine|Acetazolamide|Amiodarone|Carbamazepine|Clozapine|Dexamethasone|Ethanol|Haloperidol|Indomethacin|Nicotine|N-Methyl-3,4-methylenedioxyamphetamine|Plant Extracts|Valproic Acid
CYP2B10	13088	Delirium	MESH:D003693	46.75	40	Amiodarone|Bupropion|Chlorpromazine|Dexamethasone|Dextromethorphan|Diazepam|Diclofenac|Ethanol|Fluconazole|Midazolam|Nifedipine|Omeprazole|Phenytoin|Plant Extracts|Quinidine|Valproic Acid|Verapamil
ABCC1	4363	Delirium	MESH:D003693	46.59	44	abrine|Carbamazepine|Chloroquine|Cyclosporine|Dexamethasone|Diclofenac|Disulfiram|Haloperidol|Indomethacin|Levetiracetam|Mefloquine|Methotrexate|Ofloxacin|Phenytoin|Pilocarpine|Plant Extracts|Quinidine|Sulindac|Valproic Acid|Verapamil
SLC22A7	10864	Delirium	MESH:D003693	46.24	30	Carbamazepine|Chlorpromazine|Cimetidine|Cyclosporine|Dexamethasone|Diclofenac|Furosemide|Ibuprofen|Indomethacin|Methotrexate|Niacin|Phenytoin|Ranitidine|Sulindac|Valproic Acid
NR1I3	9970	Delirium	MESH:D003693	46.16	56	Amiodarone|Carbamazepine|Chlorpromazine|Cimetidine|Cocaine|Cyclosporine|Dexamethasone|Diclofenac|Diphenhydramine|Ethanol|Fluconazole|Loperamide|Methotrexate|Metoprolol|Midazolam|Nevirapine|Omeprazole|Oxycodone|Phenytoin|Plant Extracts|Thyroxine|Valproic Acid
DLG4	1742	Delirium	MESH:D003693	46.15	45	Amiodarone|Cocaine|Dexamethasone|Ethanol|Ibuprofen|Indomethacin|Isoflurane|Ketamine|Levodopa|Memantine|Methamphetamine|Morphine|Nicotine|Valproic Acid
PLCB1	23236	Delirium	MESH:D003693	46.13	58	abrine|Alprazolam|Clozapine|Cocaine|Cyclosporine|Desipramine|Dexamethasone|Ethanol|Fluoxetine|Indomethacin|Methamphetamine|Morphine|Phenelzine|Theophylline|Valproic Acid
CTSL	1514	Delirium	MESH:D003693	45.83	37	abrine|Albendazole|Chloroquine|Cimetidine|Cyclosporine|Dexamethasone|Ethanol|Methotrexate|Nicotine|Oxycodone|Phenytoin|Plant Extracts|Ranitidine|Sevoflurane|Theophylline|Valproic Acid
CHRM1	1128	Delirium	MESH:D003693	45.81	48	abrine|Atropine|Biperiden|Clozapine|Galantamine|Ketamine|Methamphetamine|Misoprostol|Muscarinic Antagonists|Olanzapine|Pilocarpine|Plant Extracts|Propofol|Scopolamine|Tacrine
GAP43	2596	Delirium	MESH:D003693	45.7	41	Carbamazepine|Cocaine|Ethanol|Fluoxetine|Imipramine|Levodopa|Methamphetamine|Methazolamide|Nicotine|Pilocarpine|Scopolamine|Sulindac|Thyroxine|Valproic Acid|Verapamil
NREP	9315	Delirium	MESH:D003693	45.59	35	abrine|Amiodarone|Amitriptyline|Clomipramine|Cyclosporine|Dexamethasone|Diclofenac|Ethanol|Ifosfamide|Imipramine|Ketamine|Nevirapine|Oxycodone|Theophylline|Valproic Acid
CAMKK2	10645	Delirium	MESH:D003693	45.57	64	abrine|Clozapine|Desipramine|Ethanol|Haloperidol|Ifosfamide|Lithium|Methamphetamine|Methotrexate|N-Methyl-3,4-methylenedioxyamphetamine|Risperidone|Scopolamine|Valproic Acid
LHB	3972	Delirium	MESH:D003693	45.54	53	Alprazolam|Amiodarone|Bromocriptine|Clomiphene|Cyclosporine|Dexamethasone|Disulfiram|Ethanol|Lithium|Methamphetamine|Methotrexate|Metoclopramide|Morphine|Naltrexone|Nicotine|Pilocarpine|Plant Extracts|Sertraline|Valproic Acid
SLC22A4	6583	Delirium	MESH:D003693	45.48	25	abrine|Atropine|Cyclosporine|Dexamethasone|Diltiazem|Ethanol|Flecainide|Lidocaine|Nifedipine|Plant Extracts|Propafenone|Propranolol|Valproic Acid|Verapamil
CCL5	6352	Delirium	MESH:D003693	45.41	39	abrine|Atropine|Codeine|Cyclosporine|Desipramine|Dexamethasone|Digoxin|Disulfiram|Ethanol|Fluoxetine|Indomethacin|Itraconazole|Ketamine|Methamphetamine|Methotrexate|Morphine|Nicotine|Plant Extracts|Sulindac|Tacrine
TNFSF10	8743	Delirium	MESH:D003693	45.32	45	abrine|Amiodarone|Cocaine|Cyclosporine|Dexamethasone|Ethanol|Furosemide|Indomethacin|Isoflurane|Methamphetamine|Methotrexate|Morphine|Phenytoin|Pilocarpine|Plant Extracts|Ribavirin|Sulindac|Temozolomide|Valproic Acid
NOS1	4842	Delirium	MESH:D003693	45.25	55	abrine|Cocaine|Dexamethasone|Ethanol|Ibuprofen|Indomethacin|Lithium|mephedrone|Methamphetamine|Metoprolol|Morphine|Nitroprusside|N-Methyl-3,4-methylenedioxyamphetamine|Pilocarpine|Plant Extracts|Tacrine|Valproic Acid
CASP2	835	Delirium	MESH:D003693	45.14	34	abrine|Carbamazepine|Clonidine|Cocaine|Cyclosporine|Dexamethasone|Diclofenac|Ethanol|Furosemide|Isoflurane|Methamphetamine|Methotrexate|Nicotine|Plant Extracts|Theophylline|Valproic Acid
TNFRSF1A	7132	Delirium	MESH:D003693	45.08	39	abrine|Carbamazepine|Cocaine|Cyclosporine|Dexamethasone|Diclofenac|Ethanol|Furosemide|Indomethacin|Isoflurane|Methamphetamine|Methotrexate|Nicotine|Ofloxacin|Pilocarpine|Plant Extracts|Quinidine|Valproic Acid
GCLC	2729	Delirium	MESH:D003693	45.01	51	abrine|Amiodarone|Carbamazepine|Chlorpromazine|Cocaine|Cyclosporine|Dexamethasone|Diclofenac|Disulfiram|Ethanol|Ibuprofen|Ifosfamide|Indomethacin|Ketamine|Methamphetamine|Methotrexate|Nicotine|N-Methyl-3,4-methylenedioxyamphetamine|Plant Extracts|Sulindac|Valproic Acid|Verapamil
CDK5	1020	Delirium	MESH:D003693	44.91	68	Carbamazepine|Chlorpromazine|Clozapine|Cocaine|Cyclosporine|Diclofenac|Fluoxetine|Haloperidol|Levodopa|Lithium|Methamphetamine|N-Methyl-3,4-methylenedioxyamphetamine|Valproic Acid
PLA2G4A	5321	Delirium	MESH:D003693	44.8	56	Carbamazepine|Cyclosporine|Dexamethasone|Diphenhydramine|Ethanol|Fluoxetine|Lithium|Lithium Carbonate|Methotrexate|Nicotine|Nifedipine|Omeprazole|Oxycodone|Plant Extracts|Sulindac|Valproic Acid
RGS2	5997	Delirium	MESH:D003693	44.72	68	Antipsychotic Agents|Cocaine|Cyclosporine|Dexamethasone|Disulfiram|Ethanol|Haloperidol|Ketamine|Lithium|Methamphetamine|Methotrexate|Nicotine|ON 01910|Ranitidine|Risperidone|Valproic Acid
SGK1	6446	Delirium	MESH:D003693	44.68	72	Carbamazepine|Clomiphene|Clozapine|Cocaine|Cyclosporine|Dexamethasone|Diclofenac|Ethanol|Fluoxetine|Haloperidol|Indomethacin|Methamphetamine|Morphine|Nicotine|N-Methyl-3,4-methylenedioxyamphetamine|Sevoflurane|Valproic Acid
SREBF1	6720	Delirium	MESH:D003693	44.66	63	Amiodarone|Amitriptyline|Citalopram|Clomipramine|Clozapine|Cyclosporine|Dexamethasone|Disulfiram|Ethanol|Imipramine|Indomethacin|Ketamine|Methamphetamine|Nevirapine|Nicotine|Olanzapine|Plant Extracts|Risperidone|Theophylline|Valproic Acid
UGT1A9	54600	Delirium	MESH:D003693	44.64	42	abrine|Amphotericin B|Dexamethasone|Diclofenac|Fluconazole|Ibuprofen|Indomethacin|Methotrexate|Morphine|Nicotine|Ofloxacin|Omeprazole|Propofol|Sevoflurane|Thyroxine|Valproic Acid
EIF4EBP1	1978	Delirium	MESH:D003693	44.54	30	abrine|Amiodarone|Carbamazepine|Cyclosporine|Dexamethasone|Diclofenac|Ethanol|Indomethacin|Methamphetamine|Niacin|Nicotine|Omeprazole|ON 01910|Plant Extracts|Ribavirin|Thioridazine|Valproic Acid
PHYH	5264	Delirium	MESH:D003693	44.44	36	Amiodarone|Amitriptyline|Chlorpromazine|Clarithromycin|Clomipramine|Cyclosporine|Ethanol|Methotrexate|Ofloxacin|Omeprazole|Sertraline|Thioridazine|Valproic Acid
EDN1	1906	Delirium	MESH:D003693	44.35	61	Atenolol|Atropine|Cocaine|Cyclosporine|Dexamethasone|Diclofenac|Ethanol|Haloperidol|Indomethacin|Irbesartan|Methotrexate|Metoprolol|Nicotine|Nifedipine|Nitroprusside|Plant Extracts|Propofol|Sevoflurane|Theophylline|Valproic Acid|Verapamil
PPP3CA	5530	Delirium	MESH:D003693	44.35	55	Acetazolamide|Carbamazepine|Clozapine|Cocaine|Cyclosporine|Dexamethasone|Ethanol|Haloperidol|Indomethacin|Methamphetamine|Methotrexate|Plant Extracts|Risperidone|Valproic Acid
UBA52	7311	Delirium	MESH:D003693	44.32	48	abrine|Amiodarone|Amitriptyline|Clomipramine|Clozapine|Dexamethasone|Ethanol|Haloperidol|Imipramine|Indomethacin|Omeprazole|Valproic Acid
CDK1	983	Delirium	MESH:D003693	44.25	39	abrine|Atenolol|Atropine|Ciprofloxacin|Cyclosporine|Dexamethasone|Digitoxin|Ethanol|Ketamine|Methamphetamine|Methotrexate|Nitroprusside|ON 01910|Phenytoin|Pilocarpine|Plant Extracts|Propofol|Sulindac|Temozolomide|Thyroxine
AIFM1	9131	Delirium	MESH:D003693	44.2	43	Amiodarone|Carbamazepine|Clonidine|Cocaine|Cyclosporine|Dexamethasone|Diclofenac|Ethanol|Isoflurane|Ketamine|Methamphetamine|Nitroprusside|N-Methyl-3,4-methylenedioxyamphetamine|Plant Extracts|Selegiline|Sulindac|Valproic Acid
GABRD	2563	Delirium	MESH:D003693	44.12	38	Carbamazepine|Dexamethasone|Diazepam|Ethanol|Fluoxetine|Ketamine|Methamphetamine|Methotrexate|Morphine|N-Methyl-3,4-methylenedioxyamphetamine|Pilocarpine|Valproic Acid
GNAS	2778	Delirium	MESH:D003693	44.09	60	Amiodarone|Carbamazepine|Clozapine|Cyclosporine|Dexamethasone|Diclofenac|Fluoxetine|Haloperidol|Indomethacin|Methamphetamine|Morphine|Propranolol|Sulindac|Theophylline|Valproic Acid
NEFH	4744	Delirium	MESH:D003693	44.09	54	Amiodarone|Atropine|Carbamazepine|Chlorpromazine|Cocaine|Cyclosporine|Diazepam|Disulfiram|Ethanol|Methamphetamine|Morphine|N-Methyl-3,4-methylenedioxyamphetamine|Propranolol|Scopolamine|Valproic Acid
PPARG	5468	Delirium	MESH:D003693	44.02	61	abrine|Amiodarone|Carbamazepine|Chlorpromazine|Clozapine|Cyclosporine|Dexamethasone|Diclofenac|Ethanol|Fluconazole|Fluoxetine|Ibuprofen|Ifosfamide|Indomethacin|Methamphetamine|Methotrexate|Nevirapine|Niacin|Olanzapine|Plant Extracts|pyranoprofen|Risperidone|Theophylline|Thyroxine|Valproic Acid
ERN1	2081	Delirium	MESH:D003693	43.92	37	abrine|Amiodarone|Carbamazepine|Cocaine|Cyclosporine|Dexamethasone|Diclofenac|Ethanol|Methamphetamine|Methotrexate|Naltrexone|Nicotine|N-Methyl-3,4-methylenedioxyamphetamine|Plant Extracts|Sertraline|Valproic Acid
ADORA2A	135	Delirium	MESH:D003693	43.9	59	abrine|Clozapine|Cocaine|Diclofenac|Ethanol|Haloperidol|Levodopa|Methamphetamine|Methotrexate|Morphine|Nicotine|N-Methyl-3,4-methylenedioxyamphetamine|Pilocarpine|Plant Extracts|Valproic Acid
GJA1	2697	Delirium	MESH:D003693	43.9	73	Amiodarone|Atenolol|Chloroquine|Clozapine|Dexamethasone|Diclofenac|Ethanol|Fluoxetine|Haloperidol|Irbesartan|Lithium|Metoprolol|N-Methyl-3,4-methylenedioxyamphetamine|Pilocarpine|Plant Extracts|Propranolol|Thyroxine|Valproic Acid
NR1D1	9572	Delirium	MESH:D003693	43.9	66	abrine|Amiodarone|Chlorpromazine|Cyclosporine|Dexamethasone|Ethanol|Haloperidol|Ketamine|Lithium|Methotrexate|Nevirapine|N-Methyl-3,4-methylenedioxyamphetamine|Scopolamine|Sevoflurane|Valproic Acid
INSIG2	51141	Delirium	MESH:D003693	43.76	26	abrine|Antipsychotic Agents|Chlorpromazine|Cyclosporine|Dexamethasone|Disulfiram|Ethanol|Ifosfamide|Indomethacin|Methamphetamine|Methotrexate|Nevirapine|Ranitidine|Valproic Acid
GADD45A	1647	Delirium	MESH:D003693	43.72	45	abrine|Amiodarone|Amitriptyline|Carbamazepine|Cyclosporine|Dexamethasone|Diclofenac|Ethanol|Furosemide|Indomethacin|Methotrexate|N-Methyl-3,4-methylenedioxyamphetamine|Phenytoin|Plant Extracts|Promethazine|Ranitidine|Sertraline|Sevoflurane|Sulindac|Valproic Acid
PGD	5226	Delirium	MESH:D003693	43.62	33	abrine|Amiodarone|Cefepime|Chlorpromazine|Ciprofloxacin|Cyclosporine|Dexamethasone|Digoxin|Disulfiram|Ethanol|Furosemide|N-Methyl-3,4-methylenedioxyamphetamine|Ofloxacin|Plant Extracts|Valproic Acid
PRKCB	5579	Delirium	MESH:D003693	43.53	63	Clozapine|Cocaine|Cyclosporine|Dexamethasone|Dexmedetomidine|Ethanol|Haloperidol|Indomethacin|Lidocaine|Methamphetamine|Methotrexate|Morphine|Nicotine|N-Methyl-3,4-methylenedioxyamphetamine|Pilocarpine|Valproic Acid
HSPA5	3309	Delirium	MESH:D003693	43.45	63	abrine|Bupropion|Chloroquine|Cimetidine|Cocaine|Cyclosporine|Diclofenac|Ethanol|Ibuprofen|Indomethacin|Ketamine|Lithium|Methamphetamine|Naltrexone|Nicotine|Nifedipine|Ofloxacin|Oxycodone|Pilocarpine|Plant Extracts|Valproic Acid
ADRB1	153	Delirium	MESH:D003693	43.44	42	Amiodarone|Atenolol|Carbamazepine|Cocaine|Dexamethasone|Diltiazem|Imipramine|Methotrexate|Metoprolol|Nicotine|Plant Extracts|Propafenone|Propranolol|Valproic Acid|Verapamil
SLC3A2	6520	Delirium	MESH:D003693	43.38	35	abrine|Amiodarone|Carbamazepine|Chlorpromazine|Cyclosporine|Dexamethasone|Ethanol|Ibuprofen|Ifosfamide|Indomethacin|Methamphetamine|Methotrexate|Plant Extracts|Sevoflurane|Sulindac|Valproic Acid
HIF1A	3091	Delirium	MESH:D003693	42.96	43	Amphotericin B|Chlorpromazine|Cocaine|Cyclosporine|Dexamethasone|Diclofenac|Digoxin|Ethanol|Ibuprofen|Ifosfamide|Methamphetamine|Niacin|Nicotine|Nitroprusside|Pilocarpine|Plant Extracts|Prednisone|Promethazine|Propofol|Sulindac|Valproic Acid
DCAF8	50717	Delirium	MESH:D003693	42.9	35	abrine|Amiodarone|Amitriptyline|Clomipramine|Cocaine|Cyclosporine|Ethanol|Imipramine|Methamphetamine|N-Methyl-3,4-methylenedioxyamphetamine|Valproic Acid
GH1	2688	Delirium	MESH:D003693	42.9	38	Amiodarone|Bromocriptine|Carbamazepine|Clonidine|Cocaine|Cyproheptadine|Dexamethasone|Disulfiram|Ethanol|Indomethacin|Levodopa|Morphine|Niacin|Thyroxine|Valproic Acid
PDK4	5166	Delirium	MESH:D003693	42.86	33	abrine|Amiodarone|Chlorpromazine|Cyclosporine|Dexamethasone|Diclofenac|Ethanol|Ibuprofen|Indomethacin|Methamphetamine|Methotrexate|Nevirapine|Niacin|N-Methyl-3,4-methylenedioxyamphetamine|Sevoflurane|Valproic Acid
HSPA1A	3303	Delirium	MESH:D003693	42.8	44	abrine|Carbamazepine|Cocaine|Cyclosporine|Dexamethasone|Diclofenac|Disulfiram|Ethanol|Famotidine|Ibuprofen|Indomethacin|Methamphetamine|Morphine|Omeprazole|Ranitidine|Sertraline|Temozolomide|Valproic Acid
CYP1B1	1545	Delirium	MESH:D003693	42.72	53	abrine|Amiodarone|Chlorpromazine|Clozapine|Cyclosporine|Dexamethasone|Dextromethorphan|Diclofenac|Ethanol|Ifosfamide|Indomethacin|Midazolam|Nifedipine|N-Methyl-3,4-methylenedioxyamphetamine|Omeprazole|Phenytoin|Plant Extracts|Propranolol|Quinidine|Sulindac|Valproic Acid|Verapamil
EIF2AK3	9451	Delirium	MESH:D003693	42.72	37	abrine|Amiodarone|Carbamazepine|Cocaine|Cyclosporine|Diclofenac|Ethanol|Methamphetamine|Naltrexone|Nicotine|Nifedipine|ON 01910|Pilocarpine|Plant Extracts|Sertraline|Valproic Acid
GLUL	2752	Delirium	MESH:D003693	42.72	43	abrine|Acetazolamide|Carbamazepine|Cyclosporine|Dexamethasone|Ethanol|Haloperidol|Indomethacin|Ketamine|Methamphetamine|Nevirapine|Phenytoin|Pilocarpine|Plant Extracts|Thyroxine|Valproic Acid
UGT1A6	54578	Delirium	MESH:D003693	42.72	39	abrine|Carbamazepine|Cyclosporine|Dexamethasone|Diclofenac|Disulfiram|Ibuprofen|Indomethacin|Methotrexate|Morphine|Omeprazole|Phenytoin|Plant Extracts|Sevoflurane|Thyroxine|Valproic Acid
S100B	6285	Delirium	MESH:D003693	42.55	47	Cocaine|Cyclosporine|Dexamethasone|Ethanol|Fluoxetine|Furosemide|Indomethacin|Ketamine|Morphine|Nicotine|Nitroprusside|Pilocarpine|Risperidone|Valproic Acid
VLDLR	7436	Delirium	MESH:D003693	42.55	45	abrine|Amiodarone|Carbamazepine|Cyclosporine|Dexamethasone|Diclofenac|Ethanol|Fluoxetine|Haloperidol|Indomethacin|Methamphetamine|Methotrexate|Olanzapine|Temozolomide|Valproic Acid
TNFRSF10B	8795	Delirium	MESH:D003693	42.48	37	abrine|Amiodarone|Bupropion|Carbamazepine|Chloroquine|Cocaine|Cyclosporine|Dexamethasone|Diclofenac|Ethanol|Ifosfamide|Indomethacin|Isoflurane|Methotrexate|Plant Extracts|Sulindac|Valproic Acid
SLC1A1	6505	Delirium	MESH:D003693	42.45	49	abrine|Carbamazepine|Clozapine|Cyclosporine|Dexamethasone|Ethanol|Haloperidol|Ibuprofen|Methamphetamine|Nicotine|N-Methyl-3,4-methylenedioxyamphetamine|Pilocarpine|Propofol|Valproic Acid
PRPSAP1	5635	Delirium	MESH:D003693	42.41	22	abrine|Amiodarone|Carbamazepine|Cyclosporine|Dexamethasone|Ethanol|Indomethacin|N-Methyl-3,4-methylenedioxyamphetamine|Omeprazole|Plant Extracts|Valproic Acid
MBP	4155	Delirium	MESH:D003693	42.38	70	Amiodarone|Clozapine|Cocaine|Dexamethasone|Ethanol|Haloperidol|Indomethacin|Ketamine|Methamphetamine|Methotrexate|Nicotine|N-Methyl-3,4-methylenedioxyamphetamine|Quetiapine Fumarate|Scopolamine|Valproic Acid
PRKACB	5567	Delirium	MESH:D003693	42.18	49	abrine|Carbamazepine|Clozapine|Cyclosporine|Dexamethasone|Diclofenac|Ethanol|Haloperidol|Methamphetamine|N-Methyl-3,4-methylenedioxyamphetamine|Sevoflurane|Sulindac|Valproic Acid
EGR4	1961	Delirium	MESH:D003693	42.1	43	abrine|Cocaine|Cyclosporine|Ethanol|Fluoxetine|Ketamine|Methamphetamine|Methotrexate|Morphine|N-Methyl-3,4-methylenedioxyamphetamine|Plant Extracts|Valproic Acid
CASP1	834	Delirium	MESH:D003693	42.07	40	abrine|Amitriptyline|Cimetidine|Cyclosporine|Dexamethasone|Dexmedetomidine|Diclofenac|Ethanol|Furosemide|Ifosfamide|Indomethacin|Levodopa|Methamphetamine|Morphine|Nicotine|Plant Extracts|Valproic Acid|Verapamil
SQSTM1	8878	Delirium	MESH:D003693	42.04	44	abrine|Amiodarone|Carbamazepine|Chloroquine|Chlorpromazine|Cocaine|Cyclosporine|Dexamethasone|Ethanol|Fluoxetine|Furosemide|Ifosfamide|Indomethacin|Methamphetamine|Methotrexate|ON 01910|Plant Extracts|Sulindac|Valproic Acid
ATF4	468	Delirium	MESH:D003693	41.95	38	abrine|Amiodarone|Carbamazepine|Chloroquine|Chlorpromazine|Cocaine|Cyclosporine|Dexamethasone|Diclofenac|Ethanol|Ibuprofen|Ifosfamide|Methamphetamine|Oxycodone|Sertraline|Sulindac|Valproic Acid
PRKCG	5582	Delirium	MESH:D003693	41.94	59	abrine|Cocaine|Ethanol|Fluoxetine|Ketamine|Lidocaine|Lithium|Memantine|Methamphetamine|Morphine|Pilocarpine|Valproic Acid
ABCC3	8714	Delirium	MESH:D003693	41.92	46	Amiodarone|Carbamazepine|Chlorpromazine|Ciprofloxacin|Cocaine|Cyclosporine|Dexamethasone|Ethanol|Furosemide|Indomethacin|Methotrexate|Nifedipine|Omeprazole|Phenytoin|Prednisone|Sulindac|Valproic Acid|Verapamil
OPRD1	4985	Delirium	MESH:D003693	41.92	35	Cocaine|Codeine|Dextromethorphan|Ethanol|Loperamide|Methadone|Morphine|Naltrexone|Nicotine|Oxycodone|Plant Extracts|Tramadol|Valproic Acid
CLU	1191	Delirium	MESH:D003693	41.89	45	Amphotericin B|Chloroquine|Cocaine|Cyclosporine|Dexamethasone|Diclofenac|Ethanol|Ibuprofen|Ketamine|Methamphetamine|Methazolamide|Nifedipine|Olanzapine|Sulindac|Theophylline|Valproic Acid|Verapamil
ENO1	2023	Delirium	MESH:D003693	41.88	50	Amiodarone|Amphotericin B|Clozapine|Cyclosporine|Dexamethasone|Diclofenac|Ethanol|Haloperidol|Ibuprofen|Indomethacin|Methamphetamine|Methotrexate|Nicotine|N-Methyl-3,4-methylenedioxyamphetamine|Omeprazole|Valproic Acid
CCNE1	898	Delirium	MESH:D003693	41.82	36	abrine|Atropine|Carbamazepine|Ciprofloxacin|Cyclosporine|Dexamethasone|Diclofenac|Ethanol|Fluoxetine|Ibuprofen|Indomethacin|Lidocaine|Methamphetamine|Methotrexate|Nicotine|Plant Extracts|Sulindac|Valproic Acid
ATP1B2	482	Delirium	MESH:D003693	41.77	42	abrine|Amiodarone|Cocaine|Dexamethasone|Ethanol|Haloperidol|Indomethacin|Methamphetamine|Methotrexate|N-Methyl-3,4-methylenedioxyamphetamine|Plant Extracts|Valproic Acid
ARNT	405	Delirium	MESH:D003693	41.72	25	Amphotericin B|Carbamazepine|Dexamethasone|Diclofenac|Ethanol|Fluconazole|Itraconazole|Methamphetamine|Methotrexate|Nevirapine|N-Methyl-3,4-methylenedioxyamphetamine|Omeprazole|Plant Extracts|Theophylline|Valproic Acid
ATF3	467	Delirium	MESH:D003693	41.65	56	abrine|Amiodarone|Amitriptyline|Bromocriptine|Carbamazepine|Chlorpromazine|Cocaine|Cyclosporine|Dexamethasone|Disulfiram|Ethanol|Haloperidol|Methamphetamine|Methotrexate|Nicotine|ON 01910|Ranitidine|Sulindac|Valproic Acid
TTR	7276	Delirium	MESH:D003693	41.61	50	Carbamazepine|Clozapine|Cyclosporine|Dexamethasone|Diclofenac|Digoxin|Fluoxetine|Indomethacin|Methamphetamine|Methotrexate|Morphine|N-Methyl-3,4-methylenedioxyamphetamine|Olanzapine|Plant Extracts|Thyroxine|Valproic Acid
ID2	3398	Delirium	MESH:D003693	41.47	58	Amiodarone|Clozapine|Cyclosporine|Dexamethasone|Diclofenac|Disulfiram|Ethanol|Haloperidol|Indomethacin|Methamphetamine|Nicotine|ON 01910|Ranitidine|Sevoflurane|Thyroxine|Valproic Acid
NFE2L1	4779	Delirium	MESH:D003693	41.45	30	Carbamazepine|Cocaine|Cyclosporine|Dexamethasone|Ethanol|Indomethacin|Methamphetamine|Methotrexate|Nicotine|N-Methyl-3,4-methylenedioxyamphetamine|Sulindac|Valproic Acid
CYP19A1	1588	Delirium	MESH:D003693	41.43	47	Citalopram|Cocaine|Cyclosporine|Dexamethasone|Disulfiram|Ethanol|Fluconazole|Fluoxetine|Ibuprofen|Indomethacin|Lamotrigine|Levetiracetam|Methadone|Methotrexate|Nicotine|Paroxetine|Phenytoin|Sertraline|Valproic Acid
BAK1	578	Delirium	MESH:D003693	41.34	29	abrine|Dexamethasone|Diclofenac|Disulfiram|Ethanol|Furosemide|Indomethacin|Isoflurane|Methamphetamine|Methotrexate|Morphine|N-Methyl-3,4-methylenedioxyamphetamine|ON 01910|Plant Extracts|Sulindac|Valproic Acid
LITAF	9516	Delirium	MESH:D003693	41.34	27	Carbamazepine|Cyclosporine|Dexamethasone|Diclofenac|Ethanol|Indomethacin|Methamphetamine|Methotrexate|Morphine|Niacin|Nicotine|N-Methyl-3,4-methylenedioxyamphetamine|Sulindac|Valproic Acid
NQO1	1728	Delirium	MESH:D003693	41.33	46	abrine|Amiodarone|Carbamazepine|Cyclosporine|Dexamethasone|Dexmedetomidine|Diclofenac|Disulfiram|Ethanol|Furosemide|Ibuprofen|Ifosfamide|Itraconazole|Methamphetamine|Methotrexate|Nitroprusside|Omeprazole|Phenytoin|Plant Extracts|Scopolamine|Selegiline|Sulindac|Tacrine|Valproic Acid
CHRM4	1132	Delirium	MESH:D003693	41.29	44	abrine|Atropine|Cocaine|Ethanol|Haloperidol|Methamphetamine|N-Methyl-3,4-methylenedioxyamphetamine|Pilocarpine|Plant Extracts|Risperidone|Scopolamine|Valproic Acid
CES1	1066	Delirium	MESH:D003693	41.17	42	abrine|Amiodarone|Atropine|Cocaine|Cyclosporine|Dexamethasone|Ethanol|Fluoxetine|homatropine|Meperidine|Plant Extracts|Rivastigmine|Tacrine|Thioridazine|Valproic Acid
CAMK2D	817	Delirium	MESH:D003693	41.07	42	Carbamazepine|Clozapine|Cyclosporine|Dexamethasone|Ethanol|Haloperidol|Indomethacin|Methamphetamine|Methotrexate|N-Methyl-3,4-methylenedioxyamphetamine|Plant Extracts|Theophylline|Valproic Acid
GABRB3	2562	Delirium	MESH:D003693	41.07	65	Amitriptyline|Clozapine|Cocaine|Dexamethasone|Diazepam|Ethanol|Flumazenil|Haloperidol|Methamphetamine|Midazolam|Propofol|Valproic Acid|Zolpidem
PPIA	5478	Delirium	MESH:D003693	41.07	44	Alprazolam|Carbamazepine|Cyclosporine|Dexamethasone|Disulfiram|Ethanol|Ibuprofen|Indomethacin|Lithium|Methamphetamine|Methotrexate|Morphine|Valproic Acid
MAP2K3	5606	Delirium	MESH:D003693	40.95	29	abrine|Carbamazepine|Cyclosporine|Dexamethasone|Diclofenac|Disulfiram|Ethanol|Indomethacin|Methamphetamine|Methotrexate|Sevoflurane|Thyroxine|Valproic Acid
SLC22A8	9376	Delirium	MESH:D003693	40.86	32	Cimetidine|Dexamethasone|Diclofenac|Donepezil|Famotidine|Furosemide|Ibuprofen|Indomethacin|Linezolid|Methamphetamine|Methotrexate|Metoprolol|Oxycodone|Ranitidine|Valproic Acid
CACNA1C	775	Delirium	MESH:D003693	40.83	24	Amiodarone|Atenolol|Diltiazem|Ethanol|Irbesartan|Methamphetamine|Methotrexate|Nicotine|Nifedipine|Pilocarpine|Thyroxine|Valproic Acid|Verapamil
EGR3	1960	Delirium	MESH:D003693	40.83	52	abrine|Clomiphene|Clozapine|Cocaine|Cyclosporine|Dexamethasone|Ethanol|Fluoxetine|Morphine|Nicotine|Phenytoin|Pilocarpine|Valproic Acid
SULT1A1	6817	Delirium	MESH:D003693	40.82	65	Carbamazepine|Cyclosporine|Dexamethasone|Ethanol|Indomethacin|Ketamine|Lidocaine|Lithium|Methamphetamine|Methotrexate|Morphine|Nevirapine|Phenytoin|Scopolamine|Sevoflurane|Thyroxine|Valproic Acid
ODC1	4953	Delirium	MESH:D003693	40.77	41	abrine|Amiodarone|Carbamazepine|Chlorpromazine|Cyclosporine|Dexamethasone|Diazepam|Ethanol|Methamphetamine|Methotrexate|Metoprolol|N-Methyl-3,4-methylenedioxyamphetamine|Pilocarpine|Plant Extracts|Propranolol|Thyroxine|Valproic Acid
CDKN1B	1027	Delirium	MESH:D003693	40.75	46	Carbamazepine|Cyclosporine|Dexamethasone|Diclofenac|Digitoxin|Disulfiram|Fluoxetine|Indomethacin|Lidocaine|Lithium|Methotrexate|Nicotine|Pilocarpine|Plant Extracts|Prednisone|Sulindac|Temozolomide|Theophylline|Valproic Acid
BCL2L11	10018	Delirium	MESH:D003693	40.7	41	abrine|Amiodarone|Carbamazepine|Cocaine|Dexamethasone|Diclofenac|Ethanol|Furosemide|Indomethacin|Isoflurane|Methamphetamine|Morphine|N-Methyl-3,4-methylenedioxyamphetamine|ON 01910|Temozolomide|Valproic Acid
ELMO1	9844	Delirium	MESH:D003693	40.66	28	abrine|Cocaine|Cyclosporine|Dexamethasone|Disulfiram|Ethanol|Indomethacin|Methamphetamine|N-Methyl-3,4-methylenedioxyamphetamine|Temozolomide|Valproic Acid
RET	5979	Delirium	MESH:D003693	40.6	35	Clomiphene|Dexamethasone|Diclofenac|Ethanol|Irbesartan|Lithium|Methamphetamine|Methazolamide|ON 01910|Pilocarpine|Plant Extracts|Sulindac|Valproic Acid|Verapamil
MR1	3140	Delirium	MESH:D003693	40.53	44	abrine|Acyclovir|Bupropion|Carbamazepine|Clozapine|Cocaine|Cyclosporine|Diclofenac|Ethanol|Ifosfamide|N-Methyl-3,4-methylenedioxyamphetamine|Valproic Acid
ATP1A1	476	Delirium	MESH:D003693	40.51	69	Amiodarone|Chloroquine|Cocaine|Cyclosporine|Digitoxin|Digoxin|Ethanol|Haloperidol|Ketamine|Lithium|Methamphetamine|Methotrexate|Propranolol|Valproic Acid
HSP90AA1	3320	Delirium	MESH:D003693	40.51	35	abrine|Albendazole|Carbamazepine|Clonidine|Cocaine|Cyclosporine|Dexamethasone|Diclofenac|Disulfiram|Ethanol|Indomethacin|Methamphetamine|Nicotine|Plant Extracts|Thiopental|Valproic Acid
LBP	3929	Delirium	MESH:D003693	40.38	26	Cyclosporine|Dexamethasone|Diclofenac|Ethanol|Indomethacin|Ketamine|Methotrexate|Plant Extracts|Quinidine|Sulindac|Temozolomide|Theophylline|Valproic Acid
BAD	572	Delirium	MESH:D003693	40.29	37	Clonidine|Cocaine|Cyclosporine|Dexamethasone|Ethanol|Fluoxetine|Furosemide|Indomethacin|Isoflurane|Methamphetamine|Methotrexate|Nicotine|N-Methyl-3,4-methylenedioxyamphetamine|Plant Extracts|Sulindac|Thyroxine|Valproic Acid
CPPED1	55313	Delirium	MESH:D003693	40.26	26	Amiodarone|Amitriptyline|Carbamazepine|Clomipramine|Cyclosporine|Dexamethasone|Ethanol|Imipramine|Methotrexate|Plant Extracts|Valproic Acid
GRIK5	2901	Delirium	MESH:D003693	40.26	69	abrine|Clozapine|Cocaine|Ethanol|Haloperidol|Ketamine|Lithium|Methamphetamine|N-Methyl-3,4-methylenedioxyamphetamine|Pilocarpine|Valproic Acid
MSMO1	6307	Delirium	MESH:D003693	40.19	48	abrine|Amiodarone|Amitriptyline|Clomipramine|Cyclosporine|Dexamethasone|Ethanol|Haloperidol|Imipramine|Indomethacin|Ketamine|Methamphetamine|Methotrexate|Nicotine|Valproic Acid
FOXO1	2308	Delirium	MESH:D003693	40.05	37	abrine|Carbamazepine|Cocaine|Cyclosporine|Dexamethasone|Diclofenac|Ethanol|Indomethacin|Ketamine|Methotrexate|Niacin|Nicotine|ON 01910|Plant Extracts|Valproic Acid
