# Supplementary material for: Systems Level Analysis and Identification of Pathways and Key Genes Associated with Delirium
Source: Genes (Basel). 2020 Oct 19;11(10):1225. doi: 10.3390/genes11101225 (PMC7590056; doi:10.3390/genes11101225)
Supplement: Supplementary file 1 [file genes-11-01225-s001.zip › Table S2.xlsx]

## Sheet: Reactome_results
ID	Description	GeneRatio	BgRatio	pvalue	p.adjust	qvalue	geneID	Count
R-HSA-6785807	Interleukin-4 and Interleukin-13 signaling	37/269	108/10554	2.07358e-32	1.95953e-29	1.42313e-29	FOS/TNF/IL6/IL1B/BCL2/PTGS2/AKT1/VEGFA/NOS2/CXCL8/IL10/POMC/CCL2/BCL2L1/TP53/MAOA/CDKN1A/HMOX1/IL1A/OPRM1/CCND1/MMP9/MYC/FGF2/IL4/IL12A/TGFB1/ICAM1/VCAM1/JUNB/STAT3/HSPA8/HIF1A/OPRD1/HSP90AA1/LBP/FOXO1	37
R-HSA-449147	Signaling by Interleukins	62/269	462/10554	2.15682e-28	1.0191e-25	7.40129e-26	CASP3/FOS/TNF/MAPK1/IL6/IL1B/MAPK3/BCL2/JUN/RELA/PTGS2/AKT1/IFNG/SOD1/VEGFA/CREB1/NOS2/CXCL8/IL10/POMC/CCL2/BCL2L1/TP53/NFKB1/SOD2/MAOA/CDKN1A/HMOX1/APP/IL1A/OPRM1/CCND1/IL2/MAPK8/NFKBIA/MMP9/MYC/FGF2/IL4/MAPK14/IL12A/TGFB1/ICAM1/VCAM1/JUNB/STAT3/HSPA8/CXCL2/CXCL1/CCL5/TNFRSF1A/UBA52/HIF1A/S100B/CASP1/SQSTM1/OPRD1/PPIA/MAP2K3/HSP90AA1/LBP/FOXO1	62
R-HSA-112315	Transmission across Chemical Synapses	36/269	227/10554	5.51055e-19	1.73582e-16	1.26066e-16	SLC22A2/MAPK1/SLC22A1/CREB1/ACHE/MAOA/GAD1/GABRA1/SLC6A4/GABRG2/CAMK2A/BCHE/GRIN2B/GRIN2A/GAD2/GNAI2/GABRB2/GRIA1/SLC6A3/GRIA2/GABRA4/CHRNB2/GRIN1/HSPA8/SLC17A7/GRIK2/DLG4/PLCB1/PRKCB/GLUL/SLC1A1/PRKACB/PRKCG/CAMK2D/GABRB3/GRIK5	36
R-HSA-112316	Neuronal System	38/269	368/10554	1.15266e-13	2.72317e-11	1.97773e-11	SLC22A2/KCNH2/MAPK1/SLC22A1/CREB1/ACHE/MAOA/GAD1/GABRA1/SLC6A4/GABRG2/CAMK2A/BCHE/HOMER1/GRIN2B/GRIN2A/GAD2/GNAI2/GABRB2/GRIA1/SLC6A3/GRIA2/GABRA4/CHRNB2/GRIN1/HSPA8/SLC17A7/GRIK2/DLG4/PLCB1/PRKCB/GLUL/SLC1A1/PRKACB/PRKCG/CAMK2D/GABRB3/GRIK5	38
R-HSA-6783783	Interleukin-10 signaling	15/269	47/10554	3.05567e-13	5.77522e-11	4.19431e-11	TNF/IL6/IL1B/PTGS2/CXCL8/IL10/CCL2/IL1A/IL12A/ICAM1/STAT3/CXCL2/CXCL1/CCL5/TNFRSF1A	15
R-HSA-109606	Intrinsic Pathway for Apoptosis	14/269	44/10554	2.02318e-12	2.9345e-10	2.13121e-10	CASP3/BAX/BCL2/AKT1/CASP9/CASP7/CASP8/BCL2L1/TP53/MAPK8/STAT3/BAK1/BCL2L11/BAD	14
R-HSA-211945	Phase I - Functionalization of compounds	20/269	107/10554	2.1737e-12	2.9345e-10	2.13121e-10	CYP3A4/CYP2D6/CYP1A2/CYP2C9/CES2/CYP2C19/POMC/MAOA/CYP3A5/MAOB/CYP2B6/CYP2C8/CYP2E1/POR/ALDH1A1/CYP1A1/CYP1B1/ARNT/CYP19A1/CES1	20
R-HSA-8986944	Transcriptional Regulation by MECP2	15/269	55/10554	4.02959e-12	4.70332e-10	3.41584e-10	BDNF/CREB1/CRH/GAD1/CAMK2A/OPRM1/SLC2A3/GRIN2B/GRIN2A/GAD2/GRIA2/OPRK1/SGK1/PPARG/CAMK2D	15
R-HSA-211981	Xenobiotics	11/269	24/10554	4.47935e-12	4.70332e-10	3.41584e-10	CYP3A4/CYP2D6/CYP1A2/CYP2C9/CYP2C19/CYP3A5/CYP2B6/CYP2C8/CYP2E1/CYP1A1/ARNT	11
R-HSA-373076	Class A/1 (Rhodopsin-like receptors)	33/269	324/10554	8.08423e-12	7.02087e-10	5.09898e-10	DRD2/HTR2C/PENK/AVP/CXCL8/DRD1/POMC/HRH1/AGT/HTR1A/APP/OPRM1/NPY/TAC1/HTR2A/CNR1/TRH/PDYN/OPRK1/GAL/CXCL2/HRH2/ADORA1/DRD3/CXCL1/CHRM1/LHB/CCL5/EDN1/ADORA2A/ADRB1/OPRD1/CHRM4	33
R-HSA-112314	Neurotransmitter receptors and postsynaptic signal transmission	23/269	156/10554	8.17244e-12	7.02087e-10	5.09898e-10	MAPK1/CREB1/GABRA1/GABRG2/CAMK2A/GRIN2B/GRIN2A/GNAI2/GABRB2/GRIA1/GRIA2/GABRA4/CHRNB2/GRIN1/GRIK2/DLG4/PLCB1/PRKCB/PRKACB/PRKCG/CAMK2D/GABRB3/GRIK5	23
R-HSA-211897	Cytochrome P450 - arranged by substrate type	15/269	66/10554	7.06826e-11	5.56626e-09	4.04255e-09	CYP3A4/CYP2D6/CYP1A2/CYP2C9/CYP2C19/POMC/CYP3A5/CYP2B6/CYP2C8/CYP2E1/POR/CYP1A1/CYP1B1/ARNT/CYP19A1	15
R-HSA-211859	Biological oxidations	26/269	223/10554	7.83208e-11	5.69332e-09	4.13483e-09	CYP3A4/CYP2D6/CYP1A2/CYP2C9/CES2/CYP2C19/POMC/MAOA/CYP3A5/MAOB/CYP2B6/CYP2C8/GSTP1/CYP2E1/POR/ALDH1A1/CYP1A1/UGT1A1/GCLC/UGT1A9/CYP1B1/UGT1A6/ARNT/CYP19A1/CES1/SULT1A1	26
R-HSA-112311	Neurotransmitter clearance	7/269	10/10554	7.27089e-10	4.90785e-08	3.56437e-08	SLC22A2/SLC22A1/ACHE/MAOA/SLC6A4/BCHE/SLC6A3	7
R-HSA-500792	GPCR ligand binding	36/269	457/10554	1.29959e-09	8.1874e-08	5.94618e-08	DRD2/HTR2C/PENK/CRH/AVP/CXCL8/DRD1/POMC/HRH1/AGT/HTR1A/APP/OPRM1/NPY/TAC1/HTR2A/CNR1/TRH/CALCA/PDYN/OPRK1/GAL/CXCL2/HRH2/ADORA1/DRD3/CXCL1/CHRM1/LHB/CCL5/EDN1/GNAS/ADORA2A/ADRB1/OPRD1/CHRM4	36
R-HSA-2262752	Cellular responses to stress	34/269	426/10554	2.79956e-09	1.65349e-07	1.20087e-07	FOS/CAT/MAPK1/IL6/MAPK3/JUN/RELA/SOD1/VEGFA/CXCL8/NR3C1/TP53/GSK3B/NFKB1/SOD2/CDKN1A/IL1A/CAMK2A/GSTP1/MAPK8/MAPK14/GSR/STAT3/HSPA8/UBA52/HSPA5/HIF1A/HSPA1A/CCNE1/ARNT/CAMK2D/MAP2K3/CDKN1B/HSP90AA1	34
R-HSA-9018677	Biosynthesis of DHA-derived SPMs	8/269	17/10554	3.19972e-09	1.77867e-07	1.29177e-07	CYP3A4/CYP2D6/CYP1A2/CYP2C9/PTGS2/CYP2C8/CYP2E1/CYP1A1	8
R-HSA-375280	Amine ligand-binding receptors	11/269	42/10554	5.10973e-09	2.68261e-07	1.94827e-07	DRD2/HTR2C/DRD1/HRH1/HTR1A/HTR2A/HRH2/DRD3/CHRM1/ADRB1/CHRM4	11
R-HSA-442755	Activation of NMDA receptors and postsynaptic events	11/269	44/10554	8.74984e-09	4.3519e-07	3.16061e-07	MAPK1/CREB1/CAMK2A/GRIN2B/GRIN2A/GRIA1/GRIA2/GRIN1/DLG4/PRKACB/CAMK2D	11
R-HSA-9018678	Biosynthesis of specialized proresolving mediators (SPMs)	8/269	19/10554	9.51615e-09	4.38062e-07	3.18147e-07	CYP3A4/CYP2D6/CYP1A2/CYP2C9/PTGS2/CYP2C8/CYP2E1/CYP1A1	8
R-HSA-209560	NF-kB is activated and signals survival	7/269	13/10554	9.73471e-09	4.38062e-07	3.18147e-07	RELA/NFKB1/NFKBIA/NGF/NGFR/UBA52/SQSTM1	7
R-HSA-438066	Unblocking of NMDA receptors, glutamate binding and activation	8/269	20/10554	1.55121e-08	6.66316e-07	4.83918e-07	CAMK2A/GRIN2B/GRIN2A/GRIA1/GRIA2/GRIN1/DLG4/CAMK2D	8
R-HSA-73887	Death Receptor Signalling	18/269	141/10554	1.71577e-08	7.04958e-07	5.11983e-07	CASP3/TNF/RELA/CASP8/NFKB1/MAPK8/NFKBIA/NGF/NGFR/FAS/TNFSF10/CASP2/TNFRSF1A/UBA52/TNFRSF10B/SQSTM1/BCL2L11/BAD	18
R-HSA-418594	G alpha (i) signalling events	31/269	396/10554	2.34421e-08	9.009e-07	6.54288e-07	MAPK1/DRD2/PENK/CREB1/CXCL8/POMC/AGT/HTR1A/APP/OPRM1/NPY/CNR1/GNAI2/PDYN/OPRK1/GAL/CXCL2/ADORA1/DRD3/CXCL1/PLCB1/CCL5/CDK5/PLA2G4A/PPP3CA/GNAS/PRKACB/PRKCG/OPRD1/TTR/CHRM4	31
R-HSA-168142	Toll Like Receptor 10 (TLR10) Cascade	14/269	85/10554	2.62432e-08	9.009e-07	6.54288e-07	FOS/MAPK1/MAPK3/JUN/RELA/CREB1/NFKB1/APP/MAPK8/NFKBIA/MAPK14/UBA52/S100B/MAP2K3	14
R-HSA-168176	Toll Like Receptor 5 (TLR5) Cascade	14/269	85/10554	2.62432e-08	9.009e-07	6.54288e-07	FOS/MAPK1/MAPK3/JUN/RELA/CREB1/NFKB1/APP/MAPK8/NFKBIA/MAPK14/UBA52/S100B/MAP2K3	14
R-HSA-975871	MyD88 cascade initiated on plasma membrane	14/269	85/10554	2.62432e-08	9.009e-07	6.54288e-07	FOS/MAPK1/MAPK3/JUN/RELA/CREB1/NFKB1/APP/MAPK8/NFKBIA/MAPK14/UBA52/S100B/MAP2K3	14
R-HSA-168164	Toll Like Receptor 3 (TLR3) Cascade	15/269	99/10554	2.66933e-08	9.009e-07	6.54288e-07	FOS/MAPK1/MAPK3/JUN/RELA/CASP8/CREB1/NFKB1/APP/MAPK8/NFKBIA/MAPK14/UBA52/S100B/MAP2K3	15
R-HSA-166166	MyD88-independent TLR4 cascade	15/269	100/10554	3.06951e-08	9.66897e-07	7.02219e-07	FOS/MAPK1/MAPK3/JUN/RELA/CASP8/CREB1/NFKB1/APP/MAPK8/NFKBIA/MAPK14/UBA52/S100B/MAP2K3	15
R-HSA-937061	TRIF(TICAM1)-mediated TLR4 signaling	15/269	100/10554	3.06951e-08	9.66897e-07	7.02219e-07	FOS/MAPK1/MAPK3/JUN/RELA/CASP8/CREB1/NFKB1/APP/MAPK8/NFKBIA/MAPK14/UBA52/S100B/MAP2K3	15
R-HSA-549132	Organic cation/anion/zwitterion transport	7/269	15/10554	3.49382e-08	1.03177e-06	7.49333e-07	SLC22A2/SLC22A1/SLC22A3/SLC22A5/SLC22A7/SLC22A4/SLC22A8	7
R-HSA-9022699	MECP2 regulates neuronal receptors and channels	7/269	15/10554	3.49382e-08	1.03177e-06	7.49333e-07	CREB1/OPRM1/SLC2A3/GRIN2B/GRIN2A/GRIA2/OPRK1	7
R-HSA-450341	Activation of the AP-1 family of transcription factors	6/269	10/10554	4.99984e-08	1.43177e-06	1.03984e-06	FOS/MAPK1/MAPK3/JUN/MAPK8/MAPK14	6
R-HSA-109581	Apoptosis	19/269	169/10554	5.55755e-08	1.54467e-06	1.12183e-06	CASP3/BAX/BCL2/AKT1/CASP9/CASP7/CASP8/BCL2L1/TP53/MAPK8/CTNNB1/STAT3/FAS/TNFSF10/UBA52/TNFRSF10B/BAK1/BCL2L11/BAD	19
R-HSA-193639	p75NTR signals via NF-kB	7/269	16/10554	6.07652e-08	1.64066e-06	1.19155e-06	RELA/NFKB1/NFKBIA/NGF/NGFR/UBA52/SQSTM1	7
R-HSA-5357801	Programmed Cell Death	19/269	172/10554	7.38824e-08	1.93941e-06	1.40852e-06	CASP3/BAX/BCL2/AKT1/CASP9/CASP7/CASP8/BCL2L1/TP53/MAPK8/CTNNB1/STAT3/FAS/TNFSF10/UBA52/TNFRSF10B/BAK1/BCL2L11/BAD	19
R-HSA-168898	Toll-like Receptor Cascades	18/269	155/10554	7.61521e-08	1.94497e-06	1.41255e-06	FOS/MAPK1/MAPK3/JUN/RELA/CASP8/CREB1/NFKB1/APP/MAPK8/NFKBIA/MAPK14/S100A9/CTSL/UBA52/S100B/MAP2K3/LBP	18
R-HSA-975138	TRAF6 mediated induction of NFkB and MAP kinases upon TLR7/8 or 9 activation	14/269	93/10554	8.53674e-08	2.12295e-06	1.54182e-06	FOS/MAPK1/MAPK3/JUN/RELA/CREB1/NFKB1/APP/MAPK8/NFKBIA/MAPK14/UBA52/S100B/MAP2K3	14
R-HSA-168181	Toll Like Receptor 7/8 (TLR7/8) Cascade	14/269	94/10554	9.80465e-08	2.31635e-06	1.68227e-06	FOS/MAPK1/MAPK3/JUN/RELA/CREB1/NFKB1/APP/MAPK8/NFKBIA/MAPK14/UBA52/S100B/MAP2K3	14
R-HSA-975155	MyD88 dependent cascade initiated on endosome	14/269	94/10554	9.80465e-08	2.31635e-06	1.68227e-06	FOS/MAPK1/MAPK3/JUN/RELA/CREB1/NFKB1/APP/MAPK8/NFKBIA/MAPK14/UBA52/S100B/MAP2K3	14
R-HSA-168643	Nucleotide-binding domain, leucine rich repeat containing receptor (NLR) signaling pathways	11/269	55/10554	1.06447e-07	2.41409e-06	1.75325e-06	BCL2/RELA/CASP9/CASP8/BCL2L1/NFKB1/APP/MAPK14/CASP2/UBA52/CASP1	11
R-HSA-211999	CYP2E1 reactions	6/269	11/10554	1.07649e-07	2.41409e-06	1.75325e-06	CYP2D6/CYP2C9/CYP2C19/CYP2B6/CYP2C8/CYP2E1	6
R-HSA-166058	MyD88:MAL(TIRAP) cascade initiated on plasma membrane	14/269	95/10554	1.12402e-07	2.41409e-06	1.75325e-06	FOS/MAPK1/MAPK3/JUN/RELA/CREB1/NFKB1/APP/MAPK8/NFKBIA/MAPK14/UBA52/S100B/MAP2K3	14
R-HSA-168188	Toll Like Receptor TLR6:TLR2 Cascade	14/269	95/10554	1.12402e-07	2.41409e-06	1.75325e-06	FOS/MAPK1/MAPK3/JUN/RELA/CREB1/NFKB1/APP/MAPK8/NFKBIA/MAPK14/UBA52/S100B/MAP2K3	14
R-HSA-5674400	Constitutive Signaling by AKT1 E17K in Cancer	8/269	25/10554	1.19206e-07	2.50332e-06	1.81806e-06	AKT1/CASP9/CREB1/GSK3B/CDKN1A/CDKN1B/BAD/FOXO1	8
R-HSA-168138	Toll Like Receptor 9 (TLR9) Cascade	14/269	98/10554	1.67565e-07	3.29893e-06	2.39588e-06	FOS/MAPK1/MAPK3/JUN/RELA/CREB1/NFKB1/APP/MAPK8/NFKBIA/MAPK14/UBA52/S100B/MAP2K3	14
R-HSA-168179	Toll Like Receptor TLR1:TLR2 Cascade	14/269	98/10554	1.67565e-07	3.29893e-06	2.39588e-06	FOS/MAPK1/MAPK3/JUN/RELA/CREB1/NFKB1/APP/MAPK8/NFKBIA/MAPK14/UBA52/S100B/MAP2K3	14
R-HSA-181438	Toll Like Receptor 2 (TLR2) Cascade	14/269	98/10554	1.67565e-07	3.29893e-06	2.39588e-06	FOS/MAPK1/MAPK3/JUN/RELA/CREB1/NFKB1/APP/MAPK8/NFKBIA/MAPK14/UBA52/S100B/MAP2K3	14
R-HSA-166016	Toll Like Receptor 4 (TLR4) Cascade	16/269	130/10554	1.82713e-07	3.52376e-06	2.55916e-06	FOS/MAPK1/MAPK3/JUN/RELA/CASP8/CREB1/NFKB1/APP/MAPK8/NFKBIA/MAPK14/UBA52/S100B/MAP2K3/LBP	16
R-HSA-381042	PERK regulates gene expression	8/269	28/10554	3.20525e-07	6.05792e-06	4.39963e-06	CXCL8/DDIT3/ASNS/CCL2/HSPA5/EIF2AK3/ATF4/ATF3	8
R-HSA-442729	CREB phosphorylation through the activation of CaMKII	7/269	20/10554	3.77206e-07	6.98941e-06	5.07613e-06	CREB1/CAMK2A/GRIN2B/GRIN2A/GRIN1/DLG4/CAMK2D	7
R-HSA-438064	Post NMDA receptor activation events	9/269	40/10554	5.4349e-07	9.87689e-06	7.17319e-06	MAPK1/CREB1/CAMK2A/GRIN2B/GRIN2A/GRIN1/DLG4/PRKACB/CAMK2D	9
R-HSA-198323	AKT phosphorylates targets in the cytosol	6/269	14/10554	6.55907e-07	1.16949e-05	8.49357e-06	AKT1/CASP9/GSK3B/CDKN1A/CDKN1B/BAD	6
R-HSA-8848021	Signaling by PTK6	10/269	54/10554	8.71266e-07	1.49699e-05	1.08721e-05	AKT1/NR3C1/CCND1/EGFR/STAT3/UBA52/HIF1A/CCNE1/CDKN1B/ELMO1	10
R-HSA-9006927	Signaling by Non-Receptor Tyrosine Kinases	10/269	54/10554	8.71266e-07	1.49699e-05	1.08721e-05	AKT1/NR3C1/CCND1/EGFR/STAT3/UBA52/HIF1A/CCNE1/CDKN1B/ELMO1	10
R-HSA-442742	CREB phosphorylation through the activation of Ras	8/269	32/10554	9.92759e-07	1.67528e-05	1.21669e-05	MAPK1/CREB1/CAMK2A/GRIN2B/GRIN2A/GRIN1/DLG4/CAMK2D	8
R-HSA-111885	Opioid Signalling	12/269	83/10554	1.1387e-06	1.88784e-05	1.37106e-05	MAPK1/CREB1/POMC/OPRM1/GNAI2/PDYN/PLCB1/CDK5/PLA2G4A/PPP3CA/PRKACB/PRKCG	12
R-HSA-375276	Peptide ligand-binding receptors	18/269	190/10554	1.62351e-06	2.6452e-05	1.9211e-05	PENK/AVP/CXCL8/POMC/AGT/APP/OPRM1/NPY/TAC1/TRH/PDYN/OPRK1/GAL/CXCL2/CXCL1/CCL5/EDN1/OPRD1	18
R-HSA-2161522	Abacavir transport and metabolism	5/269	10/10554	2.35254e-06	3.66024e-05	2.65829e-05	SLC22A2/ABCB1/SLC22A1/SLC22A3/ABCG2	5
R-HSA-549127	Organic cation transport	5/269	10/10554	2.35254e-06	3.66024e-05	2.65829e-05	SLC22A2/SLC22A1/SLC22A3/SLC22A5/SLC22A4	5
R-HSA-2559583	Cellular Senescence	18/269	195/10554	2.36269e-06	3.66024e-05	2.65829e-05	FOS/MAPK1/IL6/MAPK3/JUN/RELA/CXCL8/TP53/NFKB1/CDKN1A/IL1A/MAPK8/MAPK14/STAT3/UBA52/CCNE1/MAP2K3/CDKN1B	18
R-HSA-2559582	Senescence-Associated Secretory Phenotype (SASP)	13/269	110/10554	4.19011e-06	6.38654e-05	4.63829e-05	FOS/MAPK1/IL6/MAPK3/JUN/RELA/CXCL8/NFKB1/CDKN1A/IL1A/STAT3/UBA52/CDKN1B	13
R-HSA-450294	MAP kinase activation	10/269	64/10554	4.40587e-06	6.60881e-05	4.79972e-05	FOS/MAPK1/MAPK3/JUN/CREB1/NFKB1/MAPK8/MAPK14/UBA52/MAP2K3	10
R-HSA-193704	p75 NTR receptor-mediated signalling	12/269	97/10554	6.10456e-06	9.01376e-05	6.54634e-05	CASP3/RELA/NFKB1/MAPK8/NFKBIA/NGF/NGFR/CASP2/UBA52/SQSTM1/BCL2L11/BAD	12
R-HSA-622312	Inflammasomes	6/269	20/10554	7.44056e-06	0.000108174	7.85627e-05	BCL2/RELA/BCL2L1/NFKB1/APP/CASP1	6
R-HSA-166520	Signaling by NTRKs	12/269	99/10554	7.56568e-06	0.000108327	7.86734e-05	MAPK1/MAPK3/BAX/BDNF/CREB1/GRIN2B/MAPK14/NGF/NTRK2/STAT3/CDK5/ADORA2A	12
R-HSA-399719	Trafficking of AMPA receptors	7/269	31/10554	1.00602e-05	0.000137781	0.000100065	CAMK2A/GRIA1/GRIA2/DLG4/PRKCB/PRKCG/CAMK2D	7
R-HSA-399721	Glutamate binding, activation of AMPA receptors and synaptic plasticity	7/269	31/10554	1.00602e-05	0.000137781	0.000100065	CAMK2A/GRIA1/GRIA2/DLG4/PRKCB/PRKCG/CAMK2D	7
R-HSA-450282	MAPK targets/ Nuclear events mediated by MAP kinases	7/269	31/10554	1.00602e-05	0.000137781	0.000100065	FOS/MAPK1/MAPK3/JUN/CREB1/MAPK8/MAPK14	7
R-HSA-977441	GABA A receptor activation	5/269	13/10554	1.12809e-05	0.000152292	0.000110604	GABRA1/GABRG2/GABRB2/GABRA4/GABRB3	5
R-HSA-448424	Interleukin-17 signaling	10/269	72/10554	1.30358e-05	0.000173504	0.000126009	FOS/MAPK1/MAPK3/JUN/CREB1/NFKB1/MAPK8/MAPK14/UBA52/MAP2K3	10
R-HSA-442982	Ras activation upon Ca2+ influx through NMDA receptor	6/269	22/10554	1.37208e-05	0.000180085	0.000130789	CAMK2A/GRIN2B/GRIN2A/GRIN1/DLG4/CAMK2D	6
R-HSA-2142753	Arachidonic acid metabolism	9/269	59/10554	1.63514e-05	0.000211673	0.000153729	CYP1A2/CYP2C9/PTGS2/CYP2C19/CYP2C8/CYP1A1/ABCC1/PLA2G4A/CYP1B1	9
R-HSA-380994	ATF4 activates genes	6/269	25/10554	3.05368e-05	0.000389963	0.000283215	CXCL8/DDIT3/ASNS/CCL2/ATF4/ATF3	6
R-HSA-205043	NRIF signals cell death from the nucleus	5/269	16/10554	3.59521e-05	0.000452996	0.000328993	MAPK8/NGF/NGFR/UBA52/SQSTM1	5
R-HSA-9006934	Signaling by Receptor Tyrosine Kinases	27/269	455/10554	3.72599e-05	0.000463297	0.000336474	MAPK1/MAPK3/BAX/BDNF/AKT1/VEGFA/CREB1/GFAP/MMP9/GRIN2B/FGF2/INS/MAPK14/NGF/CTNNB1/NTRK2/EGFR/STAT3/HPN/CDK5/UBA52/ADORA2A/PRKCB/S100B/PRKACB/ELMO1/HSP90AA1	27
R-HSA-112310	Neurotransmitter release cycle	8/269	51/10554	3.95042e-05	0.000484825	0.000352109	SLC22A2/SLC22A1/MAOA/GAD1/GAD2/HSPA8/SLC17A7/SLC1A1	8
R-HSA-5357769	Caspase activation via extrinsic apoptotic signalling pathway	6/269	27/10554	4.88981e-05	0.000592419	0.00043025	CASP3/CASP9/CASP8/FAS/TNFSF10/TNFRSF10B	6
R-HSA-446652	Interleukin-1 family signaling	13/269	139/10554	5.32986e-05	0.00063756	0.000463034	IL1B/RELA/NFKB1/APP/IL1A/MAPK8/NFKBIA/IL4/STAT3/UBA52/S100B/CASP1/SQSTM1	13
R-HSA-425366	Transport of bile salts and organic acids, metal ions and amine compounds	10/269	85/10554	5.68659e-05	0.000671728	0.000487849	SLC22A2/SLC22A1/SLC47A1/SLC47A2/SLC22A3/SLC22A5/SLC6A3/SLC22A7/SLC22A4/SLC22A8	10
R-HSA-5683057	MAPK family signaling cascades	20/269	293/10554	5.94535e-05	0.000685166	0.000497608	MAPK1/IL6/MAPK3/JUN/CAMK2A/IL2/GRIN2B/MYC/FGF2/GRIN2A/DUSP1/EGFR/GRIN1/DLG4/UBA52/CDK1/PRKACB/CAMK2D/RET/FOXO1	20
R-HSA-9006925	Intracellular signaling by second messengers	20/269	293/10554	5.94535e-05	0.000685166	0.000497608	MAPK1/MAPK3/JUN/EGR1/AKT1/CASP9/CREB1/TP53/GSK3B/CDKN1A/FGF2/INS/EGFR/UBA52/PPARG/PRKACB/PRKCG/CDKN1B/BAD/FOXO1	20
R-HSA-400253	Circadian Clock	9/269	70/10554	6.62687e-05	0.000754505	0.000547967	CREB1/AVP/NR3C1/PER1/CREM/SREBF1/UBA52/NR1D1/HIF1A	9
R-HSA-5675482	Regulation of necroptotic cell death	5/269	18/10554	6.76286e-05	0.000760822	0.000552555	CASP8/FAS/TNFSF10/UBA52/TNFRSF10B	5
R-HSA-2980736	Peptide hormone metabolism	10/269	89/10554	8.45055e-05	0.000939502	0.000682323	ACHE/INHBE/POMC/AGT/REN/BCHE/INS/CTNNB1/LHB/GH1	10
R-HSA-114452	Activation of BH3-only proteins	6/269	30/10554	9.19829e-05	0.00100153	0.000727372	BCL2/AKT1/TP53/MAPK8/BCL2L11/BAD	6
R-HSA-416476	G alpha (q) signalling events	16/269	210/10554	9.22045e-05	0.00100153	0.000727372	MAPK1/MAPK3/HTR2C/CREB1/AVP/HRH1/AGT/APP/TAC1/HTR2A/TRH/EGFR/PLCB1/CHRM1/RGS2/EDN1	16
R-HSA-1257604	PIP3 activates AKT signaling	18/269	260/10554	0.000116701	0.00118881	0.000863383	MAPK1/MAPK3/JUN/EGR1/AKT1/CASP9/CREB1/TP53/GSK3B/CDKN1A/FGF2/INS/EGFR/UBA52/PPARG/CDKN1B/BAD/FOXO1	18
R-HSA-8957322	Metabolism of steroids	13/269	150/10554	0.000116829	0.00118881	0.000863383	POMC/ALB/ABCB11/HMGCS1/LSS/SCD/STAR/LHB/SREBF1/INSIG2/ABCC3/CYP19A1/MSMO1	13
R-HSA-5213460	RIPK1-mediated regulated necrosis	5/269	20/10554	0.000117361	0.00118881	0.000863383	CASP8/FAS/TNFSF10/UBA52/TNFRSF10B	5
R-HSA-5218859	Regulated Necrosis	5/269	20/10554	0.000117361	0.00118881	0.000863383	CASP8/FAS/TNFSF10/UBA52/TNFRSF10B	5
R-HSA-3371378	Regulation by c-FLIP	4/269	11/10554	0.000118252	0.00118881	0.000863383	CASP8/FAS/TNFSF10/TNFRSF10B	4
R-HSA-5218900	CASP8 activity is inhibited	4/269	11/10554	0.000118252	0.00118881	0.000863383	CASP8/FAS/TNFSF10/TNFRSF10B	4
R-HSA-69416	Dimerization of procaspase-8	4/269	11/10554	0.000118252	0.00118881	0.000863383	CASP8/FAS/TNFSF10/TNFRSF10B	4
R-HSA-204998	Cell death signalling via NRAGE, NRIF and NADE	9/269	76/10554	0.000127075	0.00126406	0.000918034	CASP3/MAPK8/NGF/NGFR/CASP2/UBA52/SQSTM1/BCL2L11/BAD	9
R-HSA-76002	Platelet activation, signaling and aggregation	18/269	262/10554	0.000128583	0.00126574	0.000919258	MAPK1/MAPK3/AKT1/SOD1/VEGFA/ALB/APP/SERPINA3/MAPK14/GNAI2/TGFB1/ALDOA/PLA2G4A/PRKCB/HSPA5/PRKCG/CLU/PPIA	18
R-HSA-112043	PLC beta mediated events	7/269	46/10554	0.000147716	0.00143909	0.00104515	MAPK1/CREB1/GNAI2/PLCB1/PLA2G4A/PRKACB/PRKCG	7
R-HSA-8849932	Synaptic adhesion-like molecules	5/269	21/10554	0.000150851	0.00145463	0.00105644	GRIN2B/GRIN2A/GRIA1/GRIN1/DLG4	5
R-HSA-76005	Response to elevated platelet cytosolic Ca2+	12/269	134/10554	0.000156458	0.00149346	0.00108464	SOD1/VEGFA/ALB/APP/SERPINA3/TGFB1/ALDOA/PRKCB/HSPA5/PRKCG/CLU/PPIA	12
R-HSA-445989	TAK1 activates NFkB by phosphorylation and activation of IKKs complex	6/269	33/10554	0.000160913	0.00152063	0.00110437	RELA/NFKB1/APP/NFKBIA/UBA52/S100B	6
R-HSA-112040	G-protein mediated events	7/269	47/10554	0.000169838	0.00158907	0.00115408	MAPK1/CREB1/GNAI2/PLCB1/PLA2G4A/PRKACB/PRKCG	7
R-HSA-2219528	PI3K/AKT Signaling in Cancer	10/269	97/10554	0.000174811	0.00160385	0.00116481	AKT1/CASP9/CREB1/GSK3B/CDKN1A/FGF2/EGFR/CDKN1B/BAD/FOXO1	10
R-HSA-381119	Unfolded Protein Response (UPR)	10/269	97/10554	0.000174811	0.00160385	0.00116481	CXCL8/DDIT3/ASNS/CCL2/WIPI1/ERN1/HSPA5/EIF2AK3/ATF4/ATF3	10
R-HSA-425407	SLC-mediated transmembrane transport	17/269	246/10554	0.000184371	0.0016753	0.0012167	SLC22A2/SLC22A1/SLC47A1/SLC47A2/AVP/SLC22A3/ALB/SLC2A3/SLC22A5/SLC6A3/SLC17A6/SLC17A7/SLC22A7/SLC22A4/SLC3A2/SLC1A1/SLC22A8	17
R-HSA-6791312	TP53 Regulates Transcription of Cell Cycle Genes	7/269	49/10554	0.000222118	0.00199906	0.00145184	BAX/TP53/CDKN1A/CDK1/GADD45A/CCNE1/CDKN1B	7
R-HSA-5579029	Metabolic disorders of biological oxidation enzymes	6/269	35/10554	0.000225958	0.00201443	0.001463	POMC/MAOA/UGT1A1/GCLC/CYP1B1/CYP19A1	6
R-HSA-112409	RAF-independent MAPK1/3 activation	5/269	23/10554	0.000239242	0.00207417	0.00150638	MAPK1/IL6/MAPK3/DUSP1/CDK1	5
R-HSA-8862803	Deregulated CDK5 triggers multiple neurodegenerative pathways in Alzheimer's disease models	5/269	23/10554	0.000239242	0.00207417	0.00150638	JUN/SOD2/APP/CDK5/BCL2L11	5
R-HSA-8863678	Neurodegenerative Diseases	5/269	23/10554	0.000239242	0.00207417	0.00150638	JUN/SOD2/APP/CDK5/BCL2L11	5
R-HSA-209543	p75NTR recruits signalling complexes	4/269	13/10554	0.000246078	0.00209499	0.00152151	NGF/NGFR/UBA52/SQSTM1	4
R-HSA-879415	Advanced glycosylation endproduct receptor signaling	4/269	13/10554	0.000246078	0.00209499	0.00152151	MAPK1/MAPK3/APP/S100B	4
R-HSA-168638	NOD1/2 Signaling Pathway	6/269	36/10554	0.000265422	0.0022395	0.00162646	CASP9/CASP8/MAPK14/CASP2/UBA52/CASP1	6
R-HSA-3371571	HSF1-dependent transactivation	5/269	24/10554	0.000295961	0.00243203	0.00176629	CAMK2A/HSPA8/HSPA1A/CAMK2D/HSP90AA1	5
R-HSA-933542	TRAF6 mediated NF-kB activation	5/269	24/10554	0.000295961	0.00243203	0.00176629	RELA/NFKB1/APP/NFKBIA/S100B	5
R-HSA-982772	Growth hormone receptor signaling	5/269	24/10554	0.000295961	0.00243203	0.00176629	PRL/MAPK1/MAPK3/STAT3/GH1	5
R-HSA-6804116	TP53 Regulates Transcription of Genes Involved in G1 Cell Cycle Arrest	4/269	14/10554	0.000337636	0.00275057	0.00199763	TP53/CDKN1A/CCNE1/CDKN1B	4
R-HSA-3371556	Cellular response to heat stress	9/269	88/10554	0.000390679	0.00315549	0.0022917	MAPK1/MAPK3/GSK3B/CAMK2A/HSPA8/HSPA5/HSPA1A/CAMK2D/HSP90AA1	9
R-HSA-844456	The NLRP3 inflammasome	4/269	15/10554	0.000451234	0.0036137	0.00262448	RELA/NFKB1/APP/CASP1	4
R-HSA-447115	Interleukin-12 family signaling	7/269	58/10554	0.000639742	0.0050803	0.00368962	IFNG/SOD1/IL10/SOD2/IL12A/STAT3/PPIA	7
R-HSA-140534	Caspase activation via Death Receptors in the presence of ligand	4/269	17/10554	0.000755749	0.00590234	0.00428663	CASP8/FAS/TNFSF10/TNFRSF10B	4
R-HSA-416993	Trafficking of GluR2-containing AMPA receptors	4/269	17/10554	0.000755749	0.00590234	0.00428663	GRIA1/GRIA2/PRKCB/PRKCG	4
R-HSA-5684996	MAPK1/MAPK3 signaling	16/269	254/10554	0.000788502	0.00610125	0.00443109	MAPK1/IL6/MAPK3/CAMK2A/IL2/GRIN2B/FGF2/GRIN2A/DUSP1/EGFR/GRIN1/DLG4/UBA52/CDK1/CAMK2D/RET	16
R-HSA-1989781	PPARA activates gene expression	10/269	117/10554	0.00079413	0.00610125	0.00443109	FABP1/AGT/HMGCS1/CYP1A1/ABCB4/SREBF1/UGT1A9/PPARG/NR1D1/ARNT	10
R-HSA-187037	Signaling by NTRK1 (TRKA)	8/269	78/10554	0.000804106	0.00612806	0.00445057	MAPK1/MAPK3/CREB1/MAPK14/NGF/NTRK2/STAT3/ADORA2A	8
R-HSA-5633008	TP53 Regulates Transcription of Cell Death Genes	6/269	44/10554	0.000811178	0.00613251	0.0044538	BAX/TP53/FAS/CASP2/TNFRSF10B/CASP1	6
R-HSA-111996	Ca-dependent events	5/269	30/10554	0.00087576	0.0065682	0.00477022	MAPK1/CREB1/PLA2G4A/PRKACB/PRKCG	5
R-HSA-400206	Regulation of lipid metabolism by Peroxisome proliferator-activated receptor alpha (PPARalpha)	10/269	119/10554	0.000906077	0.00674207	0.0048965	FABP1/AGT/HMGCS1/CYP1A1/ABCB4/SREBF1/UGT1A9/PPARG/NR1D1/ARNT	10
R-HSA-6804114	TP53 Regulates Transcription of Genes Involved in G2 Cell Cycle Arrest	4/269	18/10554	0.000952355	0.00697656	0.00506679	BAX/TP53/CDK1/GADD45A	4
R-HSA-881907	Gastrin-CREB signalling pathway via PKC and MAPK	4/269	18/10554	0.000952355	0.00697656	0.00506679	MAPK1/MAPK3/CREB1/EGFR	4
R-HSA-8878166	Transcriptional regulation by RUNX2	10/269	121/10554	0.00103067	0.00749216	0.00544125	MAPK1/MAPK3/BAX/AKT1/NR3C1/GSK3B/CDKN1A/CCND1/UBA52/CDK1	10
R-HSA-3700989	Transcriptional Regulation by TP53	20/269	365/10554	0.00106082	0.00765249	0.00555769	FOS/BAX/JUN/AKT1/TP53/CDKN1A/MAPK14/G6PD/GSR/FAS/CASP2/CDK5/SGK1/UBA52/CDK1/GADD45A/TNFRSF10B/CASP1/CCNE1/CDKN1B	20
R-HSA-422085	Synthesis, secretion, and deacylation of Ghrelin	4/269	19/10554	0.00118235	0.00843528	0.00612621	ACHE/BCHE/INS/GH1	4
R-HSA-2871796	FCERI mediated MAPK activation	5/269	32/10554	0.00118719	0.00843528	0.00612621	FOS/MAPK1/MAPK3/JUN/MAPK8	5
R-HSA-9020702	Interleukin-1 signaling	9/269	103/10554	0.00123227	0.00869023	0.00631137	IL1B/RELA/NFKB1/APP/IL1A/NFKBIA/UBA52/S100B/SQSTM1	9
R-HSA-9020591	Interleukin-12 signaling	6/269	48/10554	0.00129526	0.00906685	0.00658489	IFNG/SOD1/IL10/SOD2/IL12A/PPIA	6
R-HSA-383280	Nuclear Receptor transcription pathway	6/269	50/10554	0.00160759	0.0111547	0.00810119	NR3C1/NR1I2/NR0B2/NR1I3/PPARG/NR1D1	6
R-HSA-5663202	Diseases of signal transduction	20/269	378/10554	0.00161713	0.0111547	0.00810119	MAPK1/MAPK3/AKT1/CASP9/CREB1/GSK3B/CDKN1A/MYC/FGF2/CTNNB1/EGFR/TGFB1/STAT3/UBA52/TTR/CDKN1B/BCL2L11/HSP90AA1/BAD/FOXO1	20
R-HSA-114608	Platelet degranulation	10/269	129/10554	0.00167728	0.0114857	0.00834162	SOD1/VEGFA/ALB/APP/SERPINA3/TGFB1/ALDOA/HSPA5/CLU/PPIA	10
R-HSA-110056	MAPK3 (ERK1) activation	3/269	10/10554	0.00172042	0.0115305	0.00837411	IL6/MAPK3/CDK1	3
R-HSA-381183	ATF6 (ATF6-alpha) activates chaperone genes	3/269	10/10554	0.00172042	0.0115305	0.00837411	DDIT3/HSPA5/ATF4	3
R-HSA-74749	Signal attenuation	3/269	10/10554	0.00172042	0.0115305	0.00837411	MAPK1/MAPK3/INS	3
R-HSA-8978868	Fatty acid metabolism	12/269	177/10554	0.00190493	0.0126772	0.00920693	CYP1A2/CYP2C9/PTGS2/CYP2C19/CYP2C8/SLC22A5/CYP1A1/SCD/ABCC1/PLA2G4A/PHYH/CYP1B1	12
R-HSA-6804757	Regulation of TP53 Degradation	5/269	36/10554	0.00204565	0.0135184	0.0098179	AKT1/TP53/SGK1/UBA52/CDK1	5
R-HSA-2454202	Fc epsilon receptor (FCERI) signaling	10/269	134/10554	0.00222622	0.0146096	0.0106104	FOS/MAPK1/MAPK3/JUN/RELA/NFKB1/MAPK8/NFKBIA/PPP3CA/UBA52	10
R-HSA-3299685	Detoxification of Reactive Oxygen Species	5/269	37/10554	0.00231682	0.0148214	0.0107642	CAT/SOD1/SOD2/GSTP1/GSR	5
R-HSA-6806003	Regulation of TP53 Expression and Degradation	5/269	37/10554	0.00231682	0.0148214	0.0107642	AKT1/TP53/SGK1/UBA52/CDK1	5
R-HSA-1234158	Regulation of gene expression by Hypoxia-inducible Factor	3/269	11/10554	0.00232123	0.0148214	0.0107642	VEGFA/HIF1A/ARNT	3
R-HSA-193692	Regulated proteolysis of p75NTR	3/269	11/10554	0.00232123	0.0148214	0.0107642	RELA/NFKB1/NGFR	3
R-HSA-977443	GABA receptor activation	6/269	56/10554	0.00289277	0.0182802	0.0132762	GABRA1/GABRG2/GNAI2/GABRB2/GABRA4/GABRB3	6
R-HSA-8950505	Gene and protein expression by JAK-STAT signaling after Interleukin-12 stimulation	5/269	39/10554	0.00293621	0.0182802	0.0132762	IFNG/SOD1/IL10/SOD2/PPIA	5
R-HSA-264870	Caspase-mediated cleavage of cytoskeletal proteins	3/269	12/10554	0.00303703	0.0182802	0.0132762	CASP3/CASP7/CASP8	3
R-HSA-381033	ATF6 (ATF6-alpha) activates chaperones	3/269	12/10554	0.00303703	0.0182802	0.0132762	DDIT3/HSPA5/ATF4	3
R-HSA-390666	Serotonin receptors	3/269	12/10554	0.00303703	0.0182802	0.0132762	HTR2C/HTR1A/HTR2A	3
R-HSA-451306	Ionotropic activity of kainate receptors	3/269	12/10554	0.00303703	0.0182802	0.0132762	GRIK2/DLG4/GRIK5	3
R-HSA-451308	Activation of Ca-permeable Kainate Receptor	3/269	12/10554	0.00303703	0.0182802	0.0132762	GRIK2/DLG4/GRIK5	3
R-HSA-6803207	TP53 Regulates Transcription of Caspase Activators and Caspases	3/269	12/10554	0.00303703	0.0182802	0.0132762	TP53/CASP2/CASP1	3
R-HSA-6803211	TP53 Regulates Transcription of Death Receptors and Ligands	3/269	12/10554	0.00303703	0.0182802	0.0132762	TP53/FAS/TNFRSF10B	3
R-HSA-8878159	Transcriptional regulation by RUNX3	8/269	96/10554	0.00307088	0.018367	0.0133392	TP53/CDKN1A/CCND1/MYC/CTNNB1/TGFB1/UBA52/BCL2L11	8
R-HSA-198725	Nuclear Events (kinase and transcription factor activation)	4/269	25/10554	0.00342227	0.0202128	0.0146797	MAPK1/MAPK3/CREB1/MAPK14	4
R-HSA-9006115	Signaling by NTRK2 (TRKB)	4/269	25/10554	0.00342227	0.0202128	0.0146797	BDNF/GRIN2B/NTRK2/CDK5	4
R-HSA-168928	DDX58/IFIH1-mediated induction of interferon-alpha/beta	7/269	78/10554	0.00365301	0.0214416	0.0155722	RELA/CASP8/NFKB1/APP/NFKBIA/UBA52/S100B	7
R-HSA-4420097	VEGFA-VEGFR2 Pathway	8/269	99/10554	0.00371448	0.0216678	0.0157365	AKT1/VEGFA/MAPK14/CTNNB1/PRKCB/PRKACB/ELMO1/HSP90AA1	8
R-HSA-5357786	TNFR1-induced proapoptotic signaling	3/269	13/10554	0.00387431	0.0224615	0.0163129	TNF/CASP8/TNFRSF1A	3
R-HSA-8943724	Regulation of PTEN gene transcription	6/269	61/10554	0.00445131	0.0256493	0.0186281	MAPK1/MAPK3/JUN/EGR1/TP53/PPARG	6
R-HSA-5673001	RAF/MAP kinase cascade	14/269	248/10554	0.00450157	0.0257817	0.0187243	MAPK1/MAPK3/CAMK2A/IL2/GRIN2B/FGF2/GRIN2A/DUSP1/EGFR/GRIN1/DLG4/UBA52/CAMK2D/RET	14
R-HSA-211976	Endogenous sterols	4/269	27/10554	0.00456228	0.025972	0.0188625	POMC/CYP1B1/ARNT/CYP19A1	4
R-HSA-2559580	Oxidative Stress Induced Senescence	9/269	125/10554	0.0046293	0.0261958	0.0190249	FOS/MAPK1/MAPK3/JUN/TP53/MAPK8/MAPK14/UBA52/MAP2K3	9
R-HSA-162658	Golgi Cisternae Pericentriolar Stack Reorganization	3/269	14/10554	0.00483886	0.0268984	0.0195352	MAPK1/MAPK3/CDK1	3
R-HSA-209952	Peptide hormone biosynthesis	3/269	14/10554	0.00483886	0.0268984	0.0195352	INHBE/POMC/LHB	3
R-HSA-3371568	Attenuation phase	3/269	14/10554	0.00483886	0.0268984	0.0195352	HSPA8/HSPA1A/HSP90AA1	3
R-HSA-1168372	Downstream signaling events of B Cell Receptor (BCR)	7/269	83/10554	0.00515726	0.0283349	0.0205785	RELA/NFKB1/NFKBIA/PPP3CA/UBA52/PRKCB/PPIA	7
R-HSA-69202	Cyclin E associated events during G1/S transition	7/269	83/10554	0.00515726	0.0283349	0.0205785	AKT1/CDKN1A/CCND1/MYC/UBA52/CCNE1/CDKN1B	7
R-HSA-202040	G-protein activation	4/269	28/10554	0.00521773	0.0285015	0.0206995	POMC/OPRM1/GNAI2/PDYN	4
R-HSA-381340	Transcriptional regulation of white adipocyte differentiation	7/269	84/10554	0.00550688	0.0299081	0.021721	TNF/RELA/NFKB1/EGR2/TGFB1/SREBF1/PPARG	7
R-HSA-69656	Cyclin A:Cdk2-associated events at S phase entry	7/269	85/10554	0.00587398	0.0313854	0.022794	AKT1/CDKN1A/CCND1/MYC/UBA52/CCNE1/CDKN1B	7
R-HSA-5654732	Negative regulation of FGFR3 signaling	4/269	29/10554	0.00593334	0.0313854	0.022794	MAPK1/MAPK3/FGF2/UBA52	4
R-HSA-8863795	Downregulation of ERBB2 signaling	4/269	29/10554	0.00593334	0.0313854	0.022794	AKT1/EGFR/UBA52/HSP90AA1	4
R-HSA-111447	Activation of BAD and translocation to mitochondria	3/269	15/10554	0.00593577	0.0313854	0.022794	BCL2/AKT1/BAD	3
R-HSA-194138	Signaling by VEGF	8/269	107/10554	0.00594496	0.0313854	0.022794	AKT1/VEGFA/MAPK14/CTNNB1/PRKCB/PRKACB/ELMO1/HSP90AA1	8
R-HSA-1295596	Spry regulation of FGF signaling	3/269	16/10554	0.00716948	0.0372262	0.0270359	MAPK1/MAPK3/UBA52	3
R-HSA-159418	Recycling of bile acids and salts	3/269	16/10554	0.00716948	0.0372262	0.0270359	ALB/ABCB11/ABCC3	3
R-HSA-399956	CRMPs in Sema3A signaling	3/269	16/10554	0.00716948	0.0372262	0.0270359	GSK3B/DPYSL2/CDK5	3
R-HSA-5654733	Negative regulation of FGFR4 signaling	4/269	31/10554	0.00755421	0.0388899	0.0282442	MAPK1/MAPK3/FGF2/UBA52	4
R-HSA-3371453	Regulation of HSF1-mediated heat shock response	6/269	68/10554	0.00757222	0.0388899	0.0282442	MAPK1/MAPK3/GSK3B/HSPA8/HSPA5/HSPA1A	6
R-HSA-451326	Activation of kainate receptors upon glutamate binding	4/269	32/10554	0.00846378	0.0432339	0.0313991	GRIK2/DLG4/PLCB1/GRIK5	4
R-HSA-1810476	RIP-mediated NFkB activation via ZBP1	3/269	17/10554	0.00854386	0.0434083	0.0315257	RELA/NFKB1/NFKBIA	3
R-HSA-2559585	Oncogene Induced Senescence	4/269	33/10554	0.00944217	0.0472108	0.0342874	MAPK1/MAPK3/TP53/UBA52	4
R-HSA-5357905	Regulation of TNFR1 signaling	4/269	33/10554	0.00944217	0.0472108	0.0342874	TNF/CASP8/TNFRSF1A/UBA52	4
R-HSA-5654726	Negative regulation of FGFR1 signaling	4/269	33/10554	0.00944217	0.0472108	0.0342874	MAPK1/MAPK3/FGF2/UBA52	4
